# Supplementary material for: Penicillin-Binding Protein Transpeptidase Signatures for Tracking and Predicting β-Lactam Resistance Levels in Streptococcus pneumoniae
Source: mBio. 2016 Jun 14;7(3):e00756-16. doi: 10.1128/mBio.00756-16 (PMC4916381; doi:10.1128/mBio.00756-16)
Supplement: Table S1 — 27 TPD positions in which an amino acid change relative to PBP type 2-0-2 was found all highly resistant isolates (PEN MIC ≥4 µg/ml). [file mbo004142843st1.xlsx]

## Sheet: Sheet1
Table S1. 27 TPD positions in which an amino acid change relative to PBP type 2-0-2 was found all highly resistant isolates (PEN MIC ≥4 µg/mL)
PBP	Amino Acid Position
1a	T371
1a	E397
1a	N405
1a	T540
1a	N546
1a	A550
1a	T574
1a	S575
1a	Q576
1a	F577
1a	L583
1a	A585
2b	Q427
2b	T446
2b	E476
2b	T489
2x	R254
2x	M256
2x	T338
2x	I371
2x	G382
2x	R384
2x	T401
2x	N444
2x	S531
2x	L565
2x	S576
