# Supplementary material for: Penicillin-Binding Protein Transpeptidase Signatures for Tracking and Predicting β-Lactam Resistance Levels in Streptococcus pneumoniae
Source: mBio. 2016 Jun 14;7(3):e00756-16. doi: 10.1128/mBio.00756-16 (PMC4916381; doi:10.1128/mBio.00756-16)
Supplement: Table S2 — Penicillin (PEN) MICs predicted by the PBP type using the MM model. [file mbo004142843st2.xlsx]

## Sheet: Sheet1
Table S2. Penicillin (PEN) MICs Predicted by the PBP type using the MM model
PBP_Type	Mode_MIC	Observed MICs in the study sample
		MIC <= 0.03	MIC = 0.06	MIC = 0.12	MIC = 0.25	MIC = 0.5	MIC = 1	MIC = 2	MIC = 4	MIC = 8	MIC = 16
PT_0-0-0	PEN <= 0.03	111	1	0	0	0	0	0	0	0	0
PT_0-0-11	PEN = 0.06	0	3	0	0	0	0	0	0	0	0
PT_0-0-116	PEN = 0.06	0	1	0	0	0	0	0	0	0	0
PT_0-0-119	PEN <= 0.03	1	0	0	0	0	0	0	0	0	0
PT_0-0-124	PEN <= 0.03	2	0	0	0	0	0	0	0	0	0
PT_0-0-132	PEN <= 0.03	1	0	0	0	0	0	0	0	0	0
PT_0-0-17	PEN <= 0.03	19	0	0	0	0	0	0	0	0	0
PT_0-0-2	PEN <= 0.03	133	0	0	0	0	0	0	0	0	0
PT_0-0-23	PEN <= 0.03	1	0	0	0	0	0	0	0	0	0
PT_0-0-28	PEN = 0.06	0	1	0	0	0	0	0	0	0	0
PT_0-0-3	PEN <= 0.03	71	1	0	1	0	0	0	0	0	0
PT_0-0-53	PEN <= 0.03	4	0	0	0	0	0	0	0	0	0
PT_0-0-61	PEN <= 0.03	1	0	0	0	0	0	0	0	0	0
PT_0-0-71	PEN <= 0.03	2	0	0	0	0	0	0	0	0	0
PT_0-0-74	PEN <= 0.03	1	0	0	0	0	0	0	0	0	0
PT_0-0-79	PEN = 0.12	0	0	1	0	0	0	0	0	0	0
PT_0-0-83	PEN <= 0.03	2	0	0	0	0	0	0	0	0	0
PT_0-0-88	PEN <= 0.03	1	0	0	0	0	0	0	0	0	0
PT_0-0-95	PEN <= 0.03	1	0	0	0	0	0	0	0	0	0
PT_0-1-1	PEN = 0.25	1	1	9	50	0	0	0	0	0	0
PT_0-1-48	PEN = 0.25	0	0	0	2	0	0	0	0	0	0
PT_0-10-0	PEN <= 0.03	1	0	0	0	0	0	0	0	0	0
PT_0-10-14	PEN = 0.06	1	3	2	0	0	0	0	0	0	0
PT_0-10-2	PEN <= 0.03	7	0	0	0	0	0	0	0	0	0
PT_0-2-0	PEN <= 0.03	3	0	0	0	0	0	0	0	0	0
PT_0-20-11	PEN = 0.12	0	0	1	0	0	0	0	0	0	0
PT_0-24-29	PEN = 0.06	0	1	0	0	0	0	0	0	0	0
PT_0-26-2	PEN <= 0.03	1	0	0	0	0	0	0	0	0	0
PT_0-29-11	PEN = 0.12	0	11	41	4	0	0	0	0	0	0
PT_0-39-80	PEN = 0.25	0	0	1	1	0	0	0	0	0	0
PT_0-4-0	PEN <= 0.03	33	0	0	1	0	0	0	0	0	0
PT_0-4-11	PEN = 0.06	0	1	0	0	0	0	0	0	0	0
PT_0-4-2	PEN <= 0.03	1	0	0	0	0	0	0	0	0	0
PT_0-40-2	PEN <= 0.03	2	0	0	0	0	0	0	0	0	0
PT_0-45-53	PEN <= 0.03	1	0	0	0	0	0	0	0	0	0
PT_0-55-53	PEN <= 0.03	1	0	0	0	0	0	0	0	0	0
PT_0-6-10	PEN <= 0.03	1	0	0	0	0	0	0	0	0	0
PT_0-6-2	PEN <= 0.03	6	0	0	0	0	0	0	0	0	0
PT_0-80-17	PEN <= 0.03	1	0	0	0	0	0	0	0	0	0
PT_1-0-0	PEN <= 0.03	73	2	0	0	0	0	0	0	0	0
PT_1-0-11	PEN <= 0.03	1	0	0	0	0	0	0	0	0	0
PT_1-0-129	PEN = 0.12	0	0	1	0	0	0	0	0	0	0
PT_1-0-2	PEN <= 0.03	1	0	0	0	0	0	0	0	0	0
PT_1-0-54	PEN <= 0.03	4	1	0	0	0	0	0	0	0	0
PT_1-0-6	PEN <= 0.03	4	0	0	0	0	0	0	0	0	0
PT_1-0-60	PEN = 0.06	1	1	0	0	0	0	0	0	0	0
PT_1-0-66	PEN <= 0.03	1	0	0	0	0	0	0	0	0	0
PT_1-0-69	PEN <= 0.03	1	0	0	0	0	0	0	0	0	0
PT_1-0-78	PEN <= 0.03	3	0	0	0	0	0	0	0	0	0
PT_1-10-2	PEN <= 0.03	1	0	0	0	0	0	0	0	0	0
PT_1-2-12	PEN = 0.06	1	1	0	0	0	0	0	0	0	0
PT_1-2-137	PEN <= 0.03	2	0	0	0	0	0	0	0	0	0
PT_1-2-2	PEN <= 0.03	162	0	0	0	0	0	0	0	0	0
PT_1-2-27	PEN <= 0.03	4	0	0	0	0	0	0	0	0	0
PT_1-2-3	PEN <= 0.03	2	0	0	0	0	0	0	0	0	0
PT_1-2-59	PEN <= 0.03	8	0	0	0	0	0	0	0	0	0
PT_1-2-75	PEN = 0.06	0	1	0	0	0	0	0	0	0	0
PT_1-4-0	PEN <= 0.03	1	0	0	0	0	0	0	0	0	0
PT_1-4-129	PEN = 0.12	0	0	1	0	0	0	0	0	0	0
PT_1-4-2	PEN <= 0.03	40	0	0	0	0	0	0	0	0	0
PT_1-4-21	PEN = 0.06	2	4	1	0	0	0	0	0	0	0
PT_1-4-72	PEN = 1	0	0	0	0	0	1	0	0	0	0
PT_1-44-2	PEN <= 0.03	5	0	0	0	0	0	0	0	0	0
PT_1-50-0	PEN = 0.12	0	0	1	0	0	0	0	0	0	0
PT_1-6-0	PEN <= 0.03	3	0	0	1	0	0	0	0	0	0
PT_1-70-66	PEN <= 0.03	1	0	0	0	0	0	0	0	0	0
PT_1-79-2	PEN <= 0.03	1	0	0	0	0	0	0	0	0	0
PT_1-88-2	PEN <= 0.03	1	0	0	0	0	0	0	0	0	0
PT_10-9-13	PEN = 0.5	0	0	0	0	2	0	0	0	0	0
PT_11-0-0	PEN <= 0.03	22	0	1	0	0	0	0	0	0	0
PT_11-0-134	PEN <= 0.03	1	0	0	0	0	0	0	0	0	0
PT_11-4-0	PEN <= 0.03	1	0	0	0	0	0	0	0	0	0
PT_12-0-0	PEN <= 0.03	22	0	0	0	0	0	0	0	0	0
PT_12-0-15	PEN <= 0.03	1	0	0	0	0	0	0	0	0	0
PT_12-0-2	PEN <= 0.03	2	0	0	0	0	0	0	0	0	0
PT_12-0-3	PEN <= 0.03	8	0	0	0	0	0	0	0	0	0
PT_12-0-57	PEN = 0.06	0	1	0	0	0	0	0	0	0	0
PT_12-0-6	PEN <= 0.03	4	0	0	0	0	0	0	0	0	0
PT_12-2-0	PEN <= 0.03	4	0	0	0	0	0	0	0	0	0
PT_12-26-6	PEN <= 0.03	1	0	0	0	0	0	0	0	0	0
PT_12-31-57	PEN = 0.12	0	0	1	0	0	0	0	0	0	0
PT_12-4-3	PEN <= 0.03	2	0	0	0	0	0	0	0	0	0
PT_12-68-104	PEN = 0.12	0	0	1	0	0	0	0	0	0	0
PT_12-71-0	PEN <= 0.03	1	0	0	0	0	0	0	0	0	0
PT_12-82-2	PEN <= 0.03	1	0	0	0	0	0	0	0	0	0
PT_13-11-113	PEN = 8	0	0	0	0	0	0	0	0	1	0
PT_13-11-118	PEN = 4	0	0	0	0	0	0	0	1	0	0
PT_13-11-127	PEN = 2	0	0	0	0	0	1	1	0	0	0
PT_13-11-16	PEN = 4	0	0	0	0	0	0	7	81	32	0
PT_13-11-26	PEN = 2	0	0	0	0	0	0	2	1	1	0
PT_13-11-33	PEN = 4	0	0	0	0	0	0	0	3	2	0
PT_13-11-8	PEN = 2	0	0	0	0	0	0	1	0	0	0
PT_13-14-115	PEN = 8	0	0	0	0	0	0	0	0	1	0
PT_13-14-16	PEN = 8	0	0	0	0	0	0	0	1	1	0
PT_13-14-20	PEN = 4	0	0	0	0	0	0	0	4	0	0
PT_13-14-26	PEN = 8	0	0	0	0	0	0	0	2	6	0
PT_13-16-20	PEN = 2	0	0	0	0	0	0	1	0	0	0
PT_13-16-47	PEN = 2	0	0	0	0	0	1	2	1	0	0
PT_13-28-37	PEN = 16	0	0	0	0	0	0	0	0	0	1
PT_13-31-73	PEN = 2	0	0	0	0	0	1	3	0	0	0
PT_13-39-46	PEN = 1	0	0	0	0	0	1	0	0	0	0
PT_13-51-20	PEN = 4	0	0	0	0	0	0	0	1	0	0
PT_13-54-33	PEN = 8	0	0	0	0	0	0	0	0	1	0
PT_14-0-2	PEN <= 0.03	2	0	0	0	0	0	0	0	0	0
PT_15-0-2	PEN = 1	0	0	0	0	0	1	0	0	0	0
PT_15-12-18	PEN = 4	0	0	1	1	1	4	20	25	1	0
PT_15-12-26	PEN = 4	0	0	0	0	0	0	0	1	0	0
PT_15-12-36	PEN = 2	0	0	0	0	0	0	2	0	0	0
PT_15-12-7	PEN = 4	0	0	0	0	0	0	0	1	0	0
PT_15-14-96	PEN = 8	0	0	0	0	0	0	0	0	1	0
PT_15-16-8	PEN = 1	0	0	0	0	1	2	0	0	0	0
PT_15-7-8	PEN = 4	0	0	0	0	0	0	1	1	0	0
PT_16-13-19	PEN = 0.25	0	0	0	2	0	0	0	0	0	0
PT_17-1-22	PEN = 1	0	0	0	0	2	3	0	0	0	0
PT_17-15-18	PEN = 4	0	0	0	0	0	0	0	1	0	0
PT_17-15-22	PEN = 0.5	0	0	0	0	5	3	0	0	0	0
PT_17-46-35	PEN = 0.5	0	0	0	0	1	0	0	0	0	0
PT_17-7-8	PEN = 2	0	0	0	0	0	0	1	0	0	0
PT_18-12-8	PEN = 2	0	0	0	0	0	0	1	0	0	0
PT_18-17-8	PEN = 4	0	0	0	0	0	0	0	1	0	0
PT_18-36-70	PEN = 8	0	0	0	0	0	0	0	0	1	0
PT_18-37-8	PEN = 1	0	0	0	0	0	1	0	0	0	0
PT_18-7-8	PEN = 4	0	0	0	0	0	0	0	1	0	0
PT_18-83-8	PEN = 8	0	0	0	0	0	0	0	1	1	0
PT_19-1-2	PEN <= 0.03	1	0	0	0	0	0	0	0	0	0
PT_19-1-24	PEN = 0.5	0	0	0	1	6	0	0	0	0	0
PT_19-31-8	PEN = 1	0	0	0	1	5	5	1	0	0	0
PT_19-39-46	PEN = 0.5	1	0	0	1	1	0	0	0	0	0
PT_19-39-97	PEN = 0.25	0	0	0	1	0	0	0	0	0	0
PT_19-48-65	PEN = 1	0	0	0	0	0	1	0	0	0	0
PT_2-0-0	PEN <= 0.03	55	0	0	0	0	0	0	0	0	0
PT_2-0-111	PEN = 0.06	1	9	0	0	0	0	0	0	0	0
PT_2-0-12	PEN <= 0.03	7	0	0	1	0	0	0	0	0	0
PT_2-0-120	PEN <= 0.03	2	0	0	0	0	0	0	0	0	0
PT_2-0-128	PEN <= 0.03	1	0	0	0	0	0	0	0	0	0
PT_2-0-2	PEN <= 0.03	243	3	1	0	0	0	0	0	0	0
PT_2-0-3	PEN <= 0.03	7	0	0	0	0	0	0	0	0	0
PT_2-0-31	PEN <= 0.03	1	0	0	0	0	0	0	0	0	0
PT_2-0-39	PEN <= 0.03	1	0	0	0	0	0	0	0	0	0
PT_2-0-42	PEN <= 0.03	1	0	0	0	0	0	0	0	0	0
PT_2-0-50	PEN <= 0.03	6	2	0	1	0	0	0	0	0	0
PT_2-0-6	PEN <= 0.03	97	1	0	0	0	0	0	0	0	0
PT_2-0-64	PEN <= 0.03	9	1	0	0	0	0	0	0	0	0
PT_2-0-66	PEN <= 0.03	1	0	0	0	0	0	0	0	0	0
PT_2-0-81	PEN <= 0.03	1	0	0	0	0	0	0	0	0	0
PT_2-0-9	PEN <= 0.03	1	0	0	0	0	0	0	0	0	0
PT_2-10-3	PEN <= 0.03	1	0	0	0	0	0	0	0	0	0
PT_2-12-2	PEN = 0.06	0	1	0	0	0	0	0	0	0	0
PT_2-16-40	PEN = 0.25	0	0	0	1	0	0	0	0	0	0
PT_2-2-2	PEN <= 0.03	1	0	0	0	0	0	0	0	0	0
PT_2-20-6	PEN <= 0.03	1	0	0	0	0	0	0	0	0	0
PT_2-26-93	PEN = 0.06	0	1	0	0	0	0	0	0	0	0
PT_2-29-89	PEN = 0.12	0	0	1	0	0	0	0	0	0	0
PT_2-3-2	PEN <= 0.03	78	0	1	0	0	0	0	0	0	0
PT_2-39-50	PEN = 0.12	0	0	4	0	0	0	0	0	0	0
PT_2-4-0	PEN <= 0.03	53	0	0	0	0	0	0	0	0	0
PT_2-4-10	PEN <= 0.03	1	0	0	0	0	0	0	0	0	0
PT_2-4-2	PEN <= 0.03	3	0	0	0	0	0	0	0	0	0
PT_2-4-21	PEN = 0.06	0	1	0	0	0	0	0	0	0	0
PT_2-4-3	PEN <= 0.03	4	0	0	0	0	0	0	0	0	0
PT_2-4-4	PEN <= 0.03	10	0	0	0	0	0	0	0	0	0
PT_2-4-41	PEN <= 0.03	2	0	0	0	0	0	0	0	0	0
PT_2-4-6	PEN <= 0.03	18	0	0	0	0	0	0	0	0	0
PT_2-44-0	PEN <= 0.03	1	0	0	0	0	0	0	0	0	0
PT_2-44-2	PEN <= 0.03	1	0	0	0	0	0	0	0	0	0
PT_2-6-0	PEN <= 0.03	35	0	0	0	0	0	0	0	0	0
PT_2-6-10	PEN <= 0.03	19	1	0	0	0	0	0	0	0	0
PT_2-6-2	PEN <= 0.03	2	0	0	0	0	0	0	0	0	0
PT_2-6-38	PEN <= 0.03	1	0	0	0	0	0	0	0	0	0
PT_2-69-69	PEN <= 0.03	1	0	0	0	0	0	0	0	0	0
PT_2-72-6	PEN <= 0.03	1	0	0	0	0	0	0	0	0	0
PT_2-78-3	PEN <= 0.03	2	0	0	0	0	0	0	0	0	0
PT_2-9-6	PEN <= 0.03	2	0	0	0	0	0	0	0	0	0
PT_20-18-25	PEN = 1	0	0	0	1	0	1	0	0	0	0
PT_20-18-35	PEN = 0.5	0	0	0	0	1	0	0	0	0	0
PT_21-0-3	PEN <= 0.03	1	0	0	0	0	0	0	0	0	0
PT_21-1-1	PEN = 0.25	0	0	0	1	0	0	0	0	0	0
PT_22-3-2	PEN <= 0.03	1	0	0	0	0	0	0	0	0	0
PT_23-0-0	PEN <= 0.03	18	0	0	0	0	0	0	0	0	0
PT_23-0-11	PEN = 0.06	3	3	0	0	0	0	0	0	0	0
PT_23-0-139	PEN <= 0.03	1	0	0	0	0	0	0	0	0	0
PT_23-0-2	PEN <= 0.03	26	1	0	0	0	0	0	0	0	0
PT_23-0-3	PEN <= 0.03	2	0	0	0	0	0	0	0	0	0
PT_23-0-32	PEN = 0.06	1	2	0	0	0	0	0	0	0	0
PT_23-0-59	PEN <= 0.03	1	0	0	0	0	0	0	0	0	0
PT_23-0-6	PEN <= 0.03	1	0	0	0	0	0	0	0	0	0
PT_23-0-67	PEN = 0.12	0	0	1	0	0	0	0	0	0	0
PT_23-26-101	PEN <= 0.03	1	0	0	0	0	0	0	0	0	0
PT_23-26-2	PEN <= 0.03	27	3	0	0	0	0	0	0	0	0
PT_23-26-24	PEN = 0.06	1	1	0	0	0	0	0	0	0	0
PT_23-26-34	PEN <= 0.03	22	2	0	0	0	0	0	0	0	0
PT_23-26-49	PEN = 0.06	1	2	0	0	0	0	0	0	0	0
PT_23-26-84	PEN <= 0.03	1	0	0	0	0	0	0	0	0	0
PT_23-34-44	PEN = 0.06	0	1	0	0	0	0	0	0	0	0
PT_23-4-0	PEN <= 0.03	3	0	0	0	0	0	0	0	0	0
PT_23-4-2	PEN <= 0.03	3	0	0	0	0	0	0	0	0	0
PT_23-4-21	PEN <= 0.03	2	0	0	0	0	0	0	0	0	0
PT_23-59-2	PEN <= 0.03	1	0	0	0	0	0	0	0	0	0
PT_23-6-0	PEN <= 0.03	1	0	0	0	0	0	0	0	0	0
PT_23-6-2	PEN <= 0.03	1	0	0	0	0	0	0	0	0	0
PT_23-6-5	PEN <= 0.03	4	0	0	0	0	0	0	0	0	0
PT_23-81-0	PEN <= 0.03	1	0	0	0	0	0	0	0	0	0
PT_24-22-28	PEN = 0.25	0	0	0	1	0	0	0	0	0	0
PT_24-27-109	PEN = 0.5	0	0	0	0	1	0	0	0	0	0
PT_24-27-11	PEN = 0.25	0	1	0	2	0	0	0	0	0	0
PT_24-27-28	PEN = 0.25	2	0	1	11	0	0	0	0	0	0
PT_24-27-35	PEN = 0.5	0	0	0	0	1	0	0	0	0	0
PT_24-27-8	PEN = 0.5	0	0	0	0	1	0	0	0	0	0
PT_24-53-117	PEN = 0.25	0	0	0	1	0	0	0	0	0	0
PT_24-53-77	PEN = 0.25	0	0	1	1	0	0	0	0	0	0
PT_24-73-114	PEN = 0.5	0	0	0	0	1	0	0	0	0	0
PT_25-11-36	PEN = 4	0	0	0	0	0	0	0	1	0	0
PT_25-16-85	PEN = 4	0	0	0	0	0	0	1	1	0	0
PT_25-25-8	PEN = 2	0	0	0	0	0	0	1	0	0	0
PT_25-36-62	PEN = 4	0	0	0	0	0	0	0	1	0	0
PT_25-38-36	PEN = 2	0	0	0	0	0	0	1	0	0	0
PT_25-43-7	PEN = 0.5	0	0	0	0	1	0	0	0	0	0
PT_27-11-8	PEN = 4	0	0	0	0	0	0	0	1	0	0
PT_27-29-33	PEN = 1	0	0	0	0	0	1	0	0	0	0
PT_27-30-8	PEN = 2	0	0	0	0	0	3	5	2	0	0
PT_27-36-8	PEN = 4	0	0	0	0	1	3	12	22	3	0
PT_27-36-96	PEN = 8	0	0	0	0	0	0	0	0	1	0
PT_27-38-52	PEN = 8	0	0	0	0	0	0	1	2	3	0
PT_27-39-46	PEN = 0.5	0	0	0	0	1	0	0	0	0	0
PT_27-49-52	PEN = 4	0	0	0	0	0	0	0	1	0	0
PT_27-58-52	PEN = 0.5	0	0	0	0	1	0	0	0	0	0
PT_27-62-52	PEN = 8	0	0	0	0	0	0	0	0	1	0
PT_28-14-36	PEN = 8	0	0	0	0	0	0	0	1	1	0
PT_29-12-26	PEN = 4	0	0	0	0	0	0	0	2	1	0
PT_3-0-0	PEN <= 0.03	1	0	0	0	0	0	0	0	0	0
PT_3-2-5	PEN <= 0.03	4	0	0	0	0	0	0	0	0	0
PT_3-2-6	PEN <= 0.03	1	0	0	0	0	0	0	0	0	0
PT_3-5-5	PEN <= 0.03	43	0	0	0	0	0	0	0	0	0
PT_3-6-5	PEN <= 0.03	5	0	0	0	0	0	0	0	0	0
PT_30-0-0	PEN <= 0.03	1	0	0	0	0	0	0	0	0	0
PT_31-12-18	PEN = 4	0	0	0	0	0	0	0	2	0	0
PT_32-29-11	PEN = 0.12	0	0	1	0	0	0	0	0	0	0
PT_33-29-11	PEN = 0.12	1	0	4	2	0	0	0	0	0	0
PT_34-32-43	PEN = 2	0	0	0	0	0	0	1	0	0	0
PT_34-41-56	PEN = 2	0	0	0	0	0	2	2	0	0	0
PT_34-57-56	PEN = 1	0	0	0	0	2	2	0	0	0	0
PT_35-33-36	PEN = 2	0	0	0	0	0	0	1	0	0	0
PT_36-34-44	PEN = 0.5	0	0	0	1	2	0	0	0	0	0
PT_37-4-2	PEN = 0.06	0	1	0	0	0	0	0	0	0	0
PT_38-16-36	PEN = 2	0	0	0	0	0	0	2	0	0	0
PT_38-16-8	PEN = 4	0	0	0	0	0	0	0	2	0	0
PT_39-36-55	PEN = 4	0	0	0	0	0	0	0	1	0	0
PT_39-37-51	PEN = 2	0	0	0	0	0	0	1	0	0	0
PT_39-56-20	PEN = 1	0	0	0	0	0	1	0	0	0	0
PT_4-12-7	PEN = 2	0	0	0	0	0	0	4	0	0	0
PT_4-14-7	PEN = 2	0	0	0	0	0	0	2	0	0	0
PT_4-19-7	PEN = 2	0	0	0	0	0	0	1	0	0	0
PT_4-23-7	PEN = 1	0	0	0	0	0	1	0	0	0	0
PT_4-7-112	PEN = 1	0	0	0	0	0	2	0	0	0	0
PT_4-7-16	PEN = 2	0	0	0	0	0	0	1	0	0	0
PT_4-7-18	PEN = 2	0	0	0	0	0	0	1	0	0	0
PT_4-7-7	PEN = 2	0	0	0	0	1	10	48	3	0	0
PT_4-7-8	PEN = 2	0	0	0	0	0	0	1	0	0	0
PT_40-36-55	PEN = 2	0	0	0	0	0	0	1	0	0	0
PT_41-36-36	PEN = 2	0	0	0	0	0	0	1	0	0	0
PT_41-36-82	PEN = 8	0	0	0	0	0	0	0	0	1	0
PT_42-42-8	PEN = 2	0	0	0	0	1	4	5	2	0	0
PT_43-31-20	PEN = 0.5	0	0	0	0	1	0	0	0	0	0
PT_44-4-0	PEN <= 0.03	1	0	0	0	0	0	0	0	0	0
PT_45-12-6	PEN <= 0.03	1	0	0	0	0	0	0	0	0	0
PT_45-12-63	PEN = 4	0	0	0	0	0	0	2	2	0	0
PT_46-25-8	PEN = 1	0	0	0	0	0	1	0	0	0	0
PT_47-65-100	PEN = 2	0	0	0	0	0	0	1	0	0	0
PT_48-36-8	PEN = 4	0	0	0	0	0	0	0	1	0	0
PT_49-4-2	PEN <= 0.03	1	0	0	0	0	0	0	0	0	0
PT_5-0-2	PEN <= 0.03	1	0	0	0	0	0	0	0	0	0
PT_50-0-0	PEN <= 0.03	1	0	0	0	0	0	0	0	0	0
PT_51-52-76	PEN = 0.25	0	0	0	1	0	0	0	0	0	0
PT_52-36-8	PEN = 4	0	0	0	0	0	0	0	1	0	0
PT_54-61-92	PEN = 4	0	0	0	0	0	0	0	1	0	0
PT_55-60-91	PEN = 0.12	0	0	1	0	0	0	0	0	0	0
PT_56-48-94	PEN = 0.12	0	0	1	0	0	0	0	0	0	0
PT_57-63-47	PEN = 4	0	0	0	0	0	0	0	1	0	0
PT_58-66-73	PEN = 0.5	0	0	0	0	1	0	0	0	0	0
PT_6-40-52	PEN = 0.5	0	0	0	0	1	0	0	0	0	0
PT_6-7-8	PEN = 1	0	0	0	1	2	4	0	0	0	0
PT_60-7-8	PEN = 2	0	0	0	0	0	0	1	0	0	0
PT_62-0-0	PEN <= 0.03	2	0	0	0	0	0	0	0	0	0
PT_63-5-5	PEN <= 0.03	1	0	0	0	0	0	0	0	0	0
PT_64-0-6	PEN <= 0.03	1	0	0	0	0	0	0	0	0	0
PT_69-0-0	PEN <= 0.03	1	0	0	0	0	0	0	0	0	0
PT_7-1-1	PEN = 0.25	0	0	0	3	1	0	0	0	0	0
PT_7-1-30	PEN = 0.25	0	0	0	1	0	0	0	0	0	0
PT_7-21-1	PEN = 0.25	0	0	0	1	0	0	0	0	0	0
PT_7-8-9	PEN = 0.25	0	0	0	17	12	1	0	0	0	0
PT_70-3-2	PEN <= 0.03	1	0	0	0	0	0	0	0	0	0
PT_71-1-24	PEN = 0.25	0	0	0	1	0	0	0	0	0	0
PT_72-2-136	PEN <= 0.03	1	0	0	0	0	0	0	0	0	0
PT_73-0-0	PEN <= 0.03	1	0	0	0	0	0	0	0	0	0
PT_76-0-2	PEN <= 0.03	3	0	0	0	0	0	0	0	0	0
PT_77-4-0	PEN <= 0.03	1	0	0	0	0	0	0	0	0	0
PT_8-0-11	PEN = 0.12	2	19	23	0	0	0	0	0	0	0
PT_8-0-99	PEN = 0.06	0	1	0	0	0	0	0	0	0	0
PT_8-16-11	PEN = 0.25	0	0	0	1	0	0	0	0	0	0
PT_8-29-11	PEN = 0.12	0	0	3	2	0	0	0	0	0	0
PT_8-29-8	PEN = 0.5	0	0	0	1	2	0	0	0	0	0
PT_8-6-86	PEN = 0.12	1	0	2	0	0	0	0	0	0	0
PT_8-62-8	PEN = 0.5	0	0	0	0	1	0	0	0	0	0
PT_8-67-103	PEN = 0.5	0	0	0	0	1	0	0	0	0	0
PT_8-9-11	PEN = 0.12	0	0	1	0	0	0	0	0	0	0
PT_9-0-3	PEN <= 0.03	12	0	0	0	0	0	0	0	0	0
PT_9-4-3	PEN <= 0.03	6	0	0	0	0	0	0	0	0	0
Unit of MIC is µg/mL
