# Supplementary material for: Penicillin-Binding Protein Transpeptidase Signatures for Tracking and Predicting β-Lactam Resistance Levels in Streptococcus pneumoniae
Source: mBio. 2016 Jun 14;7(3):e00756-16. doi: 10.1128/mBio.00756-16 (PMC4916381; doi:10.1128/mBio.00756-16)
Supplement: Table S3 — Interpretive standards for β-lactam antibiotics. [file mbo004142843st3.xlsx]

## Sheet: Table S3
Table S3. Interpretive Standard for β-lactam antibiotics
Antibiotics	Breakpoint MIC (µg/mL)
	Susceptible (S)	Intermediate (I)	Resistant (R)
Penicillin (PEN)	≤0.06	NA	≥0.12
Amoxicillin (AMO)	≤2	4	≥8
Meropenem (MER)	≤0.25	0.5	≥1
Cefotaxime (TAX)	≤0.5	1	≥2
Ceftriaxone (CFT)	≤0.5	1	≥2
Cefuroxime (CFX)	≤0.5	1	≥2
Breakpoint MIC values are based on FDA approved labels (last accessed on 11/24/2015):
PEN:http://www.accessdata.fda.gov/drugsatfda_docs/label/2012/050638s016lbl.pdf
AMO: http://www.accessdata.fda.gov/drugsatfda_docs/label/2008/050760s11,050761s11,050754s12,050542s25lbl.pdf
MER: http://www.accessdata.fda.gov/drugsatfda_docs/label/2013/050706s031lbl.pdf
TAX: http://www.accessdata.fda.gov/drugsatfda_docs/label/2011/050547s068,050596s037lbl.pdf
CFT: http://www.accessdata.fda.gov/drugsatfda_docs/label/2013/050796s014lbl.pdf
CFX: http://www.accessdata.fda.gov/drugsatfda_docs/label/2014/050558s069,050643s022lbl.pdf
