# Supplementary material for: Penicillin-Binding Protein Transpeptidase Signatures for Tracking and Predicting β-Lactam Resistance Levels in Streptococcus pneumoniae
Source: mBio. 2016 Jun 14;7(3):e00756-16. doi: 10.1128/mBio.00756-16 (PMC4916381; doi:10.1128/mBio.00756-16)
Supplement: Table S4 — Databases of 68, 78, and 118 unique TPD amino acid sequences were compiled for PBP1a, PBP2b, and PBP2x, respectively. [file mbo004142843st4.xlsx]

## Sheet: Table S4
Table S4. Databases of 68, 78 and 118 unique TPD amino acid sequences for PBP1a, PBP2b, and PBP2x, respectively
PBP	TPD number	Amino Acid Sequence
1a	0	TMKPITDYAPALEYGVYDSTATIVHDEPYNYPGTNTPVYNWDRGYFGNITLQYALQQSRNVPAVETLNKVGLNRAKTFLNGLGIDYPSIHYSNAISSNTTESDKKYGASSEKMAAAYAAFANGGTYYKPMYIHKVVFSDGSEKEFSNVGTRAMKETTAYMMTDMMKTVLTYGTGRNAYLAWLPQAGKTGTSNYTDEEIENHIKTSQFVAPDELFAGYTRKYSMAVWTGYSNRLTPLVGNGLTVAAKVYRSMMTYLSEGSNPEDWNIPEGLYRNGEFV
1a	1	TMKPITDYAPALEYGIYDSTATIVHDEPYNYPGTNTPVYNWDRGYFGNITLQYALQQSRNVPAVETLNKVGLNRAKTFLNGLGIDYPSIHYSNAISSNTTESDKKYGASSEKMAAAYAAFANGGTYYKPMYIHKVVFSDGSEKEFSNVGTRAMKETTAYMMTDMMKTVLSYGTGRNAYLAWLPQAGKTGTSNYTDEEIENHIKTSQFVAPDELFAGYTRKYSMAVWTGYSNRLTPLVGNGLTVAAKVYRSMMTYLSEGSNPEDWNIPEGLYRNGEFV
1a	2	TMKPITDYAPALEYGVYDSTATIVHDEPYNYPGTNTPVYNWDRGYFGNITLQYALQQSRNVPAVETLNKVGLNRAKTFLNGLGIDYPSIHYSNAISSNTTESDKKYGASSEKMAAAYAAFANGGTYYKPMYIHKVVFSDGSEKEFSNVGTRAMKETTAYMMTDMMKTVLSYGTGRNAYLAWLPQAGKTGTSNYTDEEIENHIKTSQFVAPDELFAGYTRKYSMAVWTGYSNRLTPLVGNGLTVAAKVYRSMMTYLSEGSNPEDWNIPEGLYRNGEFV
1a	3	TMKPITDYAPALEYGVYDSTAAIVHDEPYNYPGTNTPVYNWDRGYFGNITLQYALQQSRNVPAVETLNKVGLNRAKTFLNGLGIDYPSIHYSNAISSNTTESDKKYGASSEKMAAAYAAFANGGTYYKPMYIHKVVFSDGSEKEFSNVGTRAMKETTAYMMTDMMKTVLTYGTGRNAYLAWLPQAGKTGTSNYTDEEIENHIKTSQFVAPDELFAGYTRKYSMAVWTGYSNRLTPLVGNGLTVAAKVYRSMMTYLSEGSNPEDWNIPEGLYRNGEFV
1a	4	SMKPITDYAPALEYGVYDSTATMVNDIPYNYPGTSTPVYNWDRAYFGNISLQYALQQSRNVPAVETLNKVGLDRAKTFLNGLGIDYPSIHYSNAISSNTTESSKQYGASSEKMAAAYAAFANGGIYHKPMYINKVVFSDGSEKEFSDAGTRAMKETTAYMMTEMMKTVLTYGTGRGAYLPWLPQAGKTGTSNYTDDEIEKYIKNTGYVAPDEMFVGYTRKYSMAVWTGYSNRLTPIIGDGFLVAAKVYRSMISYLSEDDHPGDWTMPEGVYRSGEFV
1a	5	TMKPITDYAPALEYGVYDSTATIVHDEPYNYPGTNTPVYNWDRGYFGNITLQYALQQSRNVPAVETLNKVRLNRAKTFLNGLGIDYPSIHYSNAISSNTTESDKKYGASSEKMAAAYAAFANGGTYYKPMYIHKVVFSDGSEKEFSNVGTRAMKETTAYMMTDMMKTVLSYGTGRNAYLAWLPQAGKTGTSNYTDEEIENHIKTSQFVAPDELFAGYTRKYSMAVWTGYSNRLTPLVGNGLTVAAKVYRSMMTYLSEGSNPEDWNIPEGLYRNGEFV
1a	6	TMKPITDYAPALEYGVYDSTATIVHDEPYNYPGTDTPVYNWDRGYFGNITLQYALQQSRNVPAVETLNKVGLNRAKTFLNGLGIDYPSLHYSNAISSNTTESDKKYGASSEKMAAAYAAFANGGTYYKPMYIHKVVFSDGSEKEFSNVGTRAMKETTAYMMTDMMKTVLVYGIGRGAYLPWLPQAGKTGTSNYTDEEIEKYIKNTGYVAPDELFAGYTRKYSMAVWTGYSNRLTPLVGDGLTVAAKVYRSMMTYLSEGSNPEDWNIPEGLYRNGEFV
1a	7	TMKPITDYAPAIEYGVYDSTATMVNDIPYNYPGTSTPVYNWDRAYFGNITLQYALQQSRNVTAVETLNKVGLDRAKTFLNGLGIDYPSIHYANAISSNTTESNKHYGASSEKMAAAYAAFANGGIYHKPMYINKIVFSDGSEKEFSDAGTRAMKETTAYMMTEMMKTVLAYGTGRGAYLPWLPQAGKTGTSNYTDDEIEKHIKNTGYVAPDEMFVGYTRKYSMAVWTGYSNRLTPIVGDGFLVAAKVYRSMISYLSEDDQPGDWTMPDGLFRNGEFV
1a	8	TMKPITDYAPALEYGVYDSTATIVHDEPYNYPGTDTPVYNWDRGYFGNITLQYALQQSRNVPAVETLNKVGLNRAKTFLNGLGIDYPSLHYSNAISSNTTESDKKYGASSEKMAAAYAAFANGGTYYKPMYIHKVVFSDGSEKEFSNVGTRAMKETTAYMMTDMMKTVLVYGIGRGAYLPWLPQAGKTGTSNYTDEEIEKYIKNTGYVAPDEMFVGYTRKYAMAVWTGYSNRLTPLVGDGLTVAAKVYRSMMTYLSEGSNPEDWNIPEGLYRNGEFV
1a	9	TMKPITDYAPALEYGVYDSTATIVHDEPYNYPGTNTPVYNWDRGYFGNITLQYALQQSRNVPAVETLNKVGLNRAKTFLNGLGIDYPSIHYSNAISSNTTESDKKYGASSEKMAAAYAAFANGGTYYKPMYIHKVVFSDGSEKEFSNVGTRVMKETTAYMMTDMMKTVLTYGTGRNAYLAWLPQAGKTGTSNYTDEEIENHIKTSQFVAPDELFAGYTRKYSMAVWTGYSNRLTPLVGNGLTVAAKVYRSMMTYLSEGSNPEDWNIPEGLYRNGEFV
1a	10	TMKSITDYAPALEYGVYDSTATIVHDVPYNYPGTDTPVYNWDKGYFGNITIQYALQQSRNVTAVETLNKVGLDRAKTFLNGLGIDYPSIHYANAISSNTTESNKQYGASSEKMAAAYAAFANGGIYHKPMYINKVVFSDGSEKEFSDAGTRAMKETTAYMMTEMMKTVLAYGTGRGAYLPWLAQAGKTGTSNYTDDEIEKHIKNTGYVAPDETFVGYTRKYSMAVWTGYSNRLTPIVGDGFLVAAKVYRSMITYLSEDTHPEDWTMPDGLFRNGEFV
1a	11	TMKPITDYAPALEYGVYDSTATIVHDEPYNYPGTNTPVYNWDRGYFGNITLQYALQQSRNVPAVETLNKVGLNRAKTFLNGLGIDYPSIHYSNAISSNTTESDKKYGASSEKMAAAYAAFANGGTYYKPMYIHKVVFSDGSEKEFSNVGTRAMKETTAYMMTDMMKTVLTYGTGRNAYLAWLPQAGKTGTSNYTDEEIENHIKTSQFVAPDELFAGYTRKYSMAVWTGYSNRLTPLVGNGLTVAAKVYRSMMTYLSEGRNPEDWNIPEGLYRNGEFV
1a	12	TMKPITDYAPALEYGVYDSTATIVHDEPYNYPGTNTPVYNWDRGYFGNITLQYALQQSRNVPAVETLNKVGLNRAKTFLNGLGIDYPSIHYSNAISSNTTESDKKYGASSEKMAAAYAAFANGGTYYKPMYIHKVVFSDGSEKEFSNVGTRAMKETTAYMMTEMMKTVLSYGTGRNAYLAWLPQAGKTGTSNYTDEEIENHIKTSQFVAPDELFAGYTRKYSMAVWTGYSNRLTPLVGNGLTVAAKVYRSMMTYLSEGSNPEDWNIPEGLYRNGEFV
1a	13	SMKPITDYAPALEYGVYDSTASIVHDVPYNYPGTDTPLYNWDHVYFGNITIQYALQQSRNVTAVETLNKVGLDRAKTFLNGLGIDYPSMHYANAISSNTTESNKKYGASSEKMAAAYAAFANGGIYHKPMYINKIVFSDGSEKEFSDAGTRAMKETTAYMMTEMMKTVLTYGTGRGAYLPWLPQAGKTGTSNYTDEEIEKYIKNTGYVAPDEMFVGYTRKYSMAVWTGYSNRLTPIVGDGFLVAAKVYRSMMTYLSEGSNPEDWNIPEGLYRNGEFV
1a	14	TMKPITDYAPALEYGVYDSTATIVHDEPYNYPGTNTPVYNWDRGYFGNITLQYALQQSRNVPAVETLNKVGLNRAKTFLNGLGIDYPSIHYSNAISSNTTESDKKYGASSEKMAAAYAAFANGGTYYKPMYIHKVVFSDGSEKEFSNVGTRAMKETTAYMMTDMMKTVLSYGTGRNAYLAWLPQAGKTGTSNYTDEEIENHIKTSQFVAPDELFAGYTRKYSMAVWTGYSNRLTPLVGNGLTVAAKVYRSMMTYLFEGSNPEDWNIPEGLYRNGEFV
1a	15	AMKPITDYAPAIEYGVYDSTATMVNDIPYNYPGTSTPVYNWDRAYFGNITLQYALQQSRNVTAVETLNKVGLDRAKTFLNGLGIDYPSMHYANAISSNTTESNKQYGASSEKMAAAYAAFANGGTYYKPMYIHKVVFSDGSKKEFSNVGTRAMKETTAYMMTDMMKTVLTYGTGRGAYLPWLPQAGKTGTSNYTDEEVENHIKNTGYVAPDEMFVGYTRKYSMAVWTGYSNRLTPIVGDGFLVAAKVYRSMITYLSEDTHPEDWTMPDGLFRNGEFV
1a	16	TMKPITDYAPALEYGVYDSTATIVHDEPYNYPGTDIPVYNWDRGYFGNITLQYALQQSRNVPAVETLNKVGLNRAKTFLNGLGIDYPSIHYSNAISSNTTESDKKYGASSEKMATAYAAFANGGTYYKPMYIHKVVFSDGSEKEFSNVGTRAMKETTAYMMTEMMKTVLTYGIGRGAYLPWLPQAGKTGTSNYTDEEIEKYIKNTGYVAPDEMFVGYTRKYAMAVWTGYSNRLTPIMGDGLTVAAKVYRAMITYLSEGSNPEDWNIPEGLYRNGEFV
1a	17	AMKPITDYAPALEYDIYDSTASIVHDVPYNYPGTDTPLYNWDKVYFGNITIQYALQQSRNVTAVETLNKVGLDRAKTFLNGLGIDYPSMHYANAISSNTTESNKKYGASSEKMAAAYAAFANGGIYHKPMYINKIVFSDGSSKEYADPGTRAMKETTAYMMTEMMKTVLAYGTGRGAYLPWLPQAGKTGTSNYTDDEIENYIKNTGYVAPDEMFVGYTRKYSMAVWTGYSNRLTPIVGDGFYVAAKVYRSMMTYLSEDNNPGDWTMPEGLYRSGEFV
1a	18	SMKPITDYAPALEYGVYDSTASIVHDVPYNYPGTDTPLYNWDHVYFGNITIQYALQQSRNVTAVETLNKVGLDRAKTFLNGLGIDYPSMHYANAISSNTTESNKKYGASSEKMAAAYAAFANGGIYHKPMYINKVVFSDGSEKEFSDVGTRAMKETTAYMMTEMMKTVLAYGTGRGAYLPWLAQAGKTGTSNYTDDEIEKHIKNTGYVAPDEMFVGYTRKYSMAVWTGYSNRLTPIVGDGFLVAAKVYRSMITYLSEDTHPEDWTMPDGLFRNGEFV
1a	19	TMKPITDYAPALEYGVYDSTATIVHDEPYNYPGTDTPVYNWDRGYFGNITLQYALQQSRNVPAVETLNKVGLNRAKTFLNGLGIDYPSLHYSNAISSNTTESDKKYGASSEKMAAAYAAFANGGTYYKPMYIHKVVFSDGSEKEFSNVGTRAMKETTAYMMTDMMKTVLVYGIGRGAYLPWLPQAGKTGTSNYTDEEIEKYIKNTGYVAPDEMFVGYTRKYAMAVWTGYSNRLTPLVGDGLTVAAKVYRSMMTYLSEGSNPEDWNMPEGLYRNGEFV
1a	20	TMKPITDYAPALEYGVYDSTATIVHDEPYNYPGTDIPVYNWDRGYFGNITLQYALQQSRNVPAVETLNKVGLNRAKTFLNGLGIDYPSLHYSNAISSNTTESNKQYGASSEKMAVAYAAFANGGIYHKPMYINKVVFSDGSEKEFSDAGTRAMKETTAYMMTEMMKTVLVYGIGRGAYLPWLPQAGKTGTSNYTDEEIEKYIKNTGYVAPDEMFVGYTRKYAMAVWTGYSNRLTPLVGDGLTVAAKVYRSMMTYLSEGSNPEDWNMPEGLYRNGEFV
1a	21	TMKPITDYAPALEYGVYDSTATIVHDEPYNYPGTNTPVYNWDRGYFDNITLQYALQQSRNVPAVETLNKVGLNRAKTFLNGLGIDYPSIHYSNAISSNTTESDKKYGASSEKMAAAYAAFANGGTYYKPMYIHKVVFSDGSEKEFSNVGTRAMKETTAYMMTDMMKTVLTYGTGRNAYLAWLPQAGKTGTSNYTDEEIENHIKTSQFVAPDELFAGYTRKYSMAVWTGYSNRLTPLVGNGLTVAAKVYRSMMTYLSEGSNPEDWNIPEGLYRNGEFV
1a	22	TMKPITDYAPALEYGVYDSTATIVHDEPYNYPGTNTPVYNWDRGYFGNITLQYALQQSRNVPAVETLNKVGLIRAKTFLNGLGIDYPSIHYSNAISSNTTESDKKYGASSEKMAAAYAAFANGGTYYKPMYIHKVVFSDGSEKEFSNVGTRAMKETTAYMMTDMMKTVLSYGTGRNAYLAWLPQAGKTGTSNYTDEEIENHIKTSQFVAPDELFAGYTRKYSMAVWTGYSNRLTPLVGNGLTVAAKVYRSMMTYLSEGSNPEDWNIPEGLYRNGEFV
1a	23	TMKPITDYAPALEYGIYDSTATIVHDEPYNYPGTNTPVYNWDRGYFGNITLQYALQQSRNVPAVETLNKVGLNRAKTFLNGLGIDYPSIHYSNAISSNTTESDKKYGASSEKMAAAYAAFANGGTYYKPMYIHKVVFSDGSEKEFSNVGTRAMKETTAYMMTDMMKTVLTYGTGRNAYLAWLPQAGKTGTSNYTDEEIENHIKTSQFVAPDELFAGYTRKYSMAVWTGYSNRLTPLVGNGLTVAAKVYRSMMTYLSEGSNPEDWNIPEGLYRNGEFV
1a	24	TMKPITDYAPAIEYGVYDSTATMVNDIPYNYPGTSTPVYNWDRAYFGNITLQYALQQSRNVPAVETLNKVGLDRAKNFLNGLGIDYPDMHYSNAISSNTTESNKQYGASSEKMAAAFAAFANGGIYHKPMYINKIVFSDGSEKEFSDAGTRAMKETTAYMMTEMMKTVLSYGTGRNAYLAWLPQAGKTGTSNYTDEEIENHIKTSQFVAPDELFAGYTRKYSMAVWTGYSNRLTPLVGNGLTVAAKVYRSMMTYLSEGSNPEDWNIPEGLYRNGEFV
1a	25	AMKPITDYAPAIEYGVYDSTATMVNDIPYNYPGTSTPVYNWDRAYFGNITLQYALQQSRNVTAVETLNKVGLDRAKTFLNGLGIDYPSMHYANAISSNTTESNKQYGASSEKMAAAYAAFANGGIYHKPMYINKVVFSDGSEKEFSDVGTRAMKETTAYMMTEMMKTVLAYGTGRGAYLPWLAQAGKTGTSNYTDDEIEKHIKNTGYVAPDEMFVGYTRKYSMAVWTGYSNRLTPIVGDGFLVAAKVYRSMITYLSEDTHPEDWTMPDGLFRNGEFV
1a	27	SMKPITDYAPALEYGVYDSTASIVHDVPYNYPGTDTPLYNWDHVYFGNITIQYALQQSRNVTAVETLNKVGLDRAKTFLNGLGIDYPSMHYANAISSNTTESNKKYGASSEKMAAAYAAFANGGIYHKPMYINKIVFSDGSEKEFSDAGTRAMKETTAYMMTEMMKTVLTYGTGRGAYLPWLPQAGKTGTSNYTDEEIEKYIKNTGYVAPDEMFVGYTRKYAMAVWTGYSNRLTPIIGDGFLVAGKVYRSMITYLSEDDQPGDWTMPDGLYRNGEFV
1a	28	SMKPITDYAPALEYGVYDSTATMVNDIPYNYPGTSTPVYNWDRAYFGNITLQYALQQSRNVTAVETLNKVGLDRAKTFLNGLGIDYPSMHYANAISSNTTESDKKYGASSEKMAAAYAAFANGGIYHKPMYINKIVFSDGSEKEFSDAGTRAMKETTAYMMTEMMKTVLVYGIGRGAYLPWLPQAGKTGTSNYTDEEIEKYVKNTGYVAPDESFVGYTRKYAMAVWTGYSNRLTPLVGDGLTVAAKVYRSMMTYLSEGSNPEDWNIPEGLYRNGEFV
1a	29	SMKPITDYAPALEYGVYDSTASIVHDVPYNYPGTDTPLYNWDHGYFGNITIQYALQQSRNVTAVETLNKVGLDRAKTFLNGLGIDYPSMHYANAISSNTTESNKQYGASSEKMAAAYAAFANGGIYHKPMYINKIVFSDGSEKEFSDAGTRAMKETTAYMMTEMMKTVLVYGIGRGAYLPWLPQAGKTGTSNYTDEEIEKYVKNTGYVAPDESFVGYTRKYAMAVWTGYSNRFTPIVGDGFLVAAKVYRSMMTYLSEGSNPEDWNIPEGLYRNGEFV
1a	30	TMKPITDYAPALEYGVYDSTATIVHDEPYNYPGTNTPIYNWDRGYFGNITLQYALQQSRNVPAVETLNKVGLNRAKTFLNGLGIDYPSIHYSNAISSNTTESDKKYGASSEKMAAAYAAFANGGTYYKPMYIHKVVFSDGSEKEFSNVGTRAMKETTAYMMTDMMKTVLTYGTGRNAYLAWLPQAGKTGTSNYTDEEIENHIKTSQFVAPDELFAGYTRKYSMAVWTGYSNRLTPLVGNGLTVAAKVYRSMMTYLSEGSNPEDWNIPEGLYRNGEFV
1a	31	AMKPITDYAPAIEYGVYDSTATMVNDIPYNYPGTSTPVYNWDRAYFGNITLQYALQQSRNVTAVETLNKVGLDRAKTFLNGLGIDYPSMHYANAISSNTTESNKQYGASSEKMAAAYAAFANGGTYYKPMYIHKVVFSDGSKKEFSNVGTRAMKETTAYMMTDMMKTVLTYGTGRGAYLPWLPQAGKTGTSNYTDEEVENHIKNTGYVAPDEMFVGYTRKYSMAVWTGYSNRLTPIVGDGFLVAAKVYRSMMTYLSEGSNPEDWNIPEGLYRNGEFV
1a	32	TMKPITDYAPALEYGVYDSTATIVHDEPYNYPGTNTPVYNWDRGYFGNITLQYALQQSRNVPAVETLNKVGLNRAKTFLNGLGIDYPSIHYSNAISSNTTESDKKYGASSEKMAAAYAAFANGGTYYKPMYIHKVVFSDGSEKEFSNVGTRAMKETTAYMMTDMMKTVLTYGTGRNSYLAWLPQAGKTGTSNYTDEEIENHIKTSQFVAPDELFAGYTRKYSMAVWTGYSNRLTPLVGNGLTVAAKVYRSMMTYLSEGSNPEDWNIPEGLYRNGEFV
1a	33	TMKPITDYAPALEYGVYDSTATIVHDEPYNYPGTNTPVYNWDRGYFGNITLQYALQQSRNVPAVETLNKVGLNRAKTFLNGLGIDYPSLHYSNAISSNTTESDKKYGASSEKMAAAYAAFANGGTYYKPMYIHKVVFSDGSEKEFSNVGTRAMKETTAYMMTDMMKTVLVYGIGRGAYLPWLPQAGKTGTSNYTDEEIEKYIKNTGYVAPDELFAGYTRKYSMAVWTGYSNRLTPLVGDGLTVAAKVYRSMMTYLSEGSNPEDWNIPEGLYRNGEFV
1a	34	AMKPITDYAPAIEYGVYDSTATMVNDIPYNYPGTSTPVYNWDRAYFGNITLQYALQQSRNVTAVETLNKVGLDRAKTFLNGLGIDYPSMHYANAISSNTTESNKQYGASSEKMAAAYAAFANGGIYHKPMYINKVVFSDGSKKEFSDVGTRAMKETTAYMMTEMMKTVLAYGTGRGAYLPWLAQAGKTGTSNYTDDEIEKHIKNTGYVAPDEMFVGYTRKYSMAVWTGYSNRLTPIVGDGFLVAAKVYRSMITYLSEDTHPEDWTMPDGLFRNGEFV
1a	35	AMKPITDYAPAIEYGVYDSTATMVNDIPYNYPGTSTPVYNWDRAYFGNITLQYALQQSRNVTAVETLNKVGLDRAKTFLNGLGIDYPSMHYANAISSNTTESNKQYGASSEKMAAAYAAFANGGIYHKPMYINKVVFSDGSEKEFSDVGTRAMKETTAYMMTEMMKTVLAYGTGRGAYLPWLAQAGKTGTSNYTDDEIEKHIKNTGYVAPDEMFVGYTRKYSMAVWTGYSNRLTPIVGDGFLVAAKVYRSMMTYLSEGSNPEDWNIPEGLYRNGEFV
1a	36	TMKPITDYAPALEYGVYDSTATIVHDEPYNYPGTNTPVYNWDRGYFGNITLQYALQQSRNVPAVETLNKVGLNRAKTFLNGLGIDYPSIHYSNAISSNTTESDKKYGASSEKMAAAYAAFANGGTYYKPMYIHKVVFSDGSEKEFSNVGTRAMKETTAYMMTDMMKTVLVYGIGRGAYLPWLPQAGKTGTSNYTDEEIEKYIKNTGYVAPDEMFVGYTRKYAMAVWTGYSNRLTPLVGDGLTVAAKVYRSMMTYLSEGSNPEDWNIPEGLYRNGEFV
1a	37	TMKPITDYAPALEYGVYDSTATIVHDEPYNYPGTNTPVYNWDRGYFGNITLQYALQQSRNVPAVETLNKVGLNRAKTFLNGLGIDYPSIHYSNAISSNTTESDKKYGASSEKMAAAYAAFANGGTYYKPMYIHKVVFSDGSEKEFSNVGTRAMKETTAYMMTDMMKTVLSYGTGRNAYLAWLPQAGKTGTSNYTDEEIENHIKTSQFVAPDELFAGYTRKYSMAVWTGYSNRLTPLVGNGLTVAAKVYRSMMTYLSEGRNPEDWNIPEGLYRNGEFV
1a	38	SMKPITDYAPALEYGVYDSTATIVHDVPYNYPGTDTPLYNWDHGYFGNITIQYALQQSRNVTAVETLNKVGLDRAKTFLNGLGIDYPSMHYANAISSNTTESNKQYGASSEKMAAAYAAFANGGIYHKPMYINKVVFSDGSEKEFSDAGTRAMKETTAYMMTEMMKTVLVYGIGRGAYLPWLPQAGKTGTSNYTDEEIEKYVKNTGYVAPDESFVGYTRKYSMAVWTGYSNRLTPVIGSGFTVASAVYRSMMTYLSEDDHPGDWTMPEGLYRSGEYV
1a	39	AMKPITDYAPAIEYGVYDSTATMVNDIPYNYPGTSTPVYNWDRAYFGNITLQYALQQSRNVTAVETLNKVGLDRAKTFLNGLGIDYPSMHYANAISSNTTESNKQYGASSEKMAAAYAAFANGGIYHKPMYINKVVFSDGSKKEFSDVGTRAMKETTAYMMTEMMKTVLAYGTGRGAYLPWLAQAGKTGTSNYTDDEIEKHIKNTGYVAPDEMFVGYTRKYSMAVWTGYSNRLTPIVGDGFLVAAKVYRSMMTYLSEGSNPEDWNIPEGLYRNGEFV
1a	40	TMKPITDYAPALEYGVYDSTATIVHDEPYNYPGTDTPVYNWDRGYFGNITIQYALQQSRNVTAVETLNKVGLDRAKTFLNGLGIDYPSMHYANAISSNTTESNKQYGASSEKMAVAYAAFANGGIYHKPMYINKIVFSDGSEKEFSDAGTRAMKETTAYMMTEMMKTVLVYGTGRGAYLPWLPQAGKTGTSNYTDEEIEKYIKNTGYVAPDEMFVGYTRKYAMAVWTGYSNRLTPLVGNGLTVAAKVYRSMMTYLSEGSNPEDWNIPEGLYRNGEFV
1a	41	SMKPITDYAPALEYGVYDSTASIVHDVPYNYPGTDTPLYNWDHVYFGNITIQYALQQSRNVTAVETLNKVGLDRAKTFLNGLGIDYPSMHYANAISSNTTESNKQYGASSEKMAAAYAAFANGGIYHKPMYINKVVFSDGSEKEFSDVGTRAMKETTAYMMTEMMKTVLAYGTGRGAYLPWLAQAGKTGTSNYTDDEIEKHIKNTGYVAPDEMFVGYTRKYSMAVWTGYSNRLTPIVGDGFLVAAKVYRSMITYLSEDTHPEDWTMPDGLFRNGEFV
1a	42	SMKPITDYAPALEYGVYDSTASIVHDVPYNYPGTDTPLYNWDHVYFGNITIQYALQQSRNVTAVETLNKVGLNRAKTFLNGLGIDYPSIHYSNAISSNTTESDKKYGASSEKMAAAYAAFANGGTYYKPMYIHKVVFSDGSEKEFSNVGTRAMKETTAYMMTEMMKTVLAYGTGRGAYLPWLAQAGKTGTSNYTDDEIEKHIKNTGYVAPDEMFVGYTRKYSMAVWTGYSNRLTPIVGDGFLVAAKVYRSMITYLSEDTHPEDWTMPDGLFRNGEFV
1a	43	TMKPITDYAPAIEYGVYDSTATMVNDIPYNYPGTSTPVYNWDRAYFGNITLQYALQQSRNVPAVETLNKVGLDRAKNFLNGLGIDYPSIHYSNAISSNTTESSKQYGASSEKMATAYAAFANGGIYHKPMYINKVVFSDGSEKEFSDAGTRAMKETTAYMMTEMMKTVLVYGIGRGAYLPWLPQAGKTGTSNYTDEEIEKYIKNTGYVAPDEMFVGYTRKYSMAVWTGYTNRLTPIVGDGLTVAAKVYRSMMTYLSEGSNPEDWNIPEGLYRNGEFV
1a	44	TMKPITDYAPALEYGVYDSTATIVHDEPYNYPGTNTPVYNWDRGYFGNITLQYALQQSRNVPAVETLNKVGLNRAKTFLNGLGIDYPSIHYSNAISSNTTESDKKYGASSEKMAAAYAAFANGGTYYKPMYIHKVVFSDRSEKEFSNVGTRAMKETTAYMMTDMMKTVLTYGTGRNAYLAWLPQAGKTGTSNYTDEEIENHIKTSQFVAPDELFAGYTRKYSMAVWTGYSNRLTPLVGNGLTVAAKVYRSMMTYLSEGSNPEDWNIPEGLYRNGEFV
1a	45	AMKPITDYAPAIEYGVYDSTATMVNDIPYNYPGTSTPVYNWDRAYFGNITLQYALQQSRNVTAVETLNKVGLDRAKTFLNGLGIDYPSMHYANAISSNTTESNKQYGASSEKMAAAYAAFANGGIYHKPMYINKVVFSDGSKKEFSDVGTRAMKETTAYMMTEMMKTVLAYGTGRGAYLPWLAQAGKTGTSNYTDDEIEKHIKNTGYVAPDEMFVGYTRKYSMAVWTGYSNRLTPIVGDGFLVAAKVYRSMITYLSEGSNPEDWNIPEGLYRNGEFV
1a	46	TMKPITDYAPALEYGIYDSTATIVHDEPYNYPGTNTPVYNWDRGYFGNITLQYALQQSRNVPAVETLNKVGLNRAKTFLNGLGIDYPSLHYSNAISSNTTESDKKYGASSEKMAAAYAAFANGGTYYKPMYIHKVVFSDGSEKEFSNVGTRAMKETTAYMMTDMMKTVLVYGIGRGAYLPWLPQAGKTGTSNYTDEEIEKYIKNTGYVAPDEMFVGYTRKYAMAVWTGYSNRLTPLVGDGLTVAAKVYRSMMTYLSEGSNPEDWNMPEGLYRNGEFV
1a	47	SMKPITDYAPALEYGVYDSTASIVHDVPYNYPGTDTPVYNWDHGYFGNITIQYALQQSRNVTAVETLNKVGLDRAKTFLNGLGIDYPSMYYANAISSNTTESNKQYGASSEKMAVAYAAFANGGIYHKPMYINKIVFSDGSEKEFSDAGTRAMKETTAYMMTEMMKTVLVYGIGRGAYLPWLPQAGKTGTSNYTDEEIEKYVKNTGYVAPDESFVGYTPKYSMAVWTGYSNRFTPIVGDGFLVAAKVYRSMISYLSEDEQPEDWTMPDGLFRNGEFI
1a	48	SMKPITDYAPALEYGVYDSTASIVHDVPYNYPGTDTPLYNWDHVYFGNITIQYALQQSRNVTAVETLNKVGLDRAKTFLNGLGIDYPSMHYANAISSNTTESNKKYGASSEKMAAAYAAFANGGIYHKPMYINKIVFSDGSEKEFSDAGTRAMKETTAYMMTEMMKTVLTYGTGRGAYLPWLPQAGKTGTSNYTDEEIEKYIKNTGYVAPDEMFVGYTRKYSMAVWTGYSNRLTPIIGDGFLVAGRVYRSMMTYLSEGSNPEDWNIPEGLYRNGEFV
1a	49	TMKPITDYAPALEYGVYDSTATIVHDEPYNYPGTNTPVYNWDRGYFGNITLQYALQQSRNVPAVETLNKVGLNRAKTFLNGLGIDYPSIHYSNAISSNTTESDKKYGASSEKMAAAYAAFANGGTYYKPMYIHKVVFSDGSEKEFSNVGTRAMKETTAYMMTDMMKTVLAYGTGRNAYLAWLPQAGKTGTSNYTDEEIENHIKTSQFVAPDELFAGYTRKYSMAVWTGYSNRLTPLVGNGLTVAAKVYRSMMTYLSKGSNPEDWNIPEGLYRNGEFV
1a	50	TMKPITDYAPALEYGVYDSTATIVHDEPYNYPGTNTPVYNWDRGYFGNITLQYALQQSRNVPAVETLNKVGLNRAKTFLNGLGIDYPSIHYSNAISSNTTESDKKYGASSEKMAAAYAAFANGGTYYKPMYIHKVVFSDGSEKQFSNVGTRAMKETTAYMMTDMMKTVLSYGTGRNAYLAWLPQAGKTGTSNYTDEEIENHIKTSQFVAPDELFAGYTRKYSMAVWTGYSNRLTPLVGNGLTVAAKVYRSMMTYLSEGSNPEDWNIPEGLYRNGEFV
1a	51	TMKPITDYAPALEYGVYDSTATIVHDEPYNYPGTDTPVYNWDRGYFGNITLQYALQQSRNVPAVETLNKVGLNRAKTFLNGLGIDYPSLHYSNAISSNTTESDKKYGASSEKMAAAYAAFANGGTYYKPMYIHKVVFSDGGEKEFSNVGTRAMKETTAYMMTDMMKTVLVYGIGRGAYLPWLPQAGKTGTSNYTDEEIEKYIKNTGYVAPDEMFVGYTRKYAMAVWTGYSNRLTPLVGDGLTVAAKVYRSMMTYLSEGSNPEDWNIPEGLYRNGEFV
1a	52	AMKPITDYAPAIEYGVYDSTATMVNDIPYNYPGTSTPVYNWDRAYFGNITLQYALQQSRNVTAVETLNKVGLDRAKTFLNGLGIDYPSMYYANAISSNTTESNKQYGASSEKMAVAYAAFANGGIYHKPMYINKIVFSDGSEKEFSDAGTRAMKETTAYMMTEMMKTVLVYGIGRGAYLPWLPQAGKTGTSNYTDEEIEKYVKNTGYVAPDESFVGYTRKYAMAVWTGYSNRLTPLVGNGLTVAAKVYRSMMTYLSEGSNPEDWNIPEGLYRNGEFV
1a	54	SMKPITDYAPAIEYGVYDSTATMVNDIPYNYPGTSTPVYNWDRAYFGNITLQYALQQSRNVTAVETLNKVGLDRAKTFLNGLGIDYPSMYYANAISSNTTESNKQYGASSEKMAVAYAAFANGGIYHKPMYINKIVFSDGSEKEFSDAGTRAMKETTAYMMTEMMKTVLVYGTGRGAYLPWLPQAGKTGTSNYTDEEIEKYIKNTGYVAPDEMFVGYTRKYSMAVWTGYSNRLTPIVGDVFLVAAKVYRSMITYLSEDDQPGDWTMPDGLYRNGEFV
1a	55	TMKPITDYAPALEYGVYDSTATIVHDEPYNYPGTDIPVYNWDRGYFGNITLQYALQQSRNVPAVETLNKVGLNRAKTFLNGLGIDYPSIHYSNAISSNTTESNKKYGASSEKMAAAYAAFANGGTYYKPMYIHKVVFSDGSEKEFSNVGTRAMKETTAYMMTDMMKTVLTYGTGRNAYLAWLPQAGKTGTSNYTDEEIENHIKTSQFVAPDELFAGYTRKYSMAVWTGYSNRLTPLVGNGLTVAAKVYRSMMTYLSEGSNPEDWNIPEGIYRNGQFV
1a	56	TMKPITDYAPALEYGVYDSTATIVHDEPYNYPGTNTPVYNWDRGYFGNITLQYALQQSRNVPAVETLNKVGLNRAKTFLNGLGIDYPSIHYSNAISSNTTESNKQYGASSEKMAAAYAAFANGGIYHKPMYINKVVFSDGSEKEFSDVGTRAMKETTAYMMTEMMKTVLAYGTGRGAYLPWLAQAGKTGTSNYTDDEIEKHIKNTGYVAPDEMFVGYTRKYSMAVWTGYSNRLTPIVGDGFLVAAKVYRSMMTYLSEGSNPEDWNIPEGLYRNGEFV
1a	57	AMKPITDYAPAIEYGVYDSTATMVNDIPYNYPGTSTPVYNWDRAYFGNITLQYALQQSRNVTAVETLNKVGLDRAKTFLNGLGIDYPSMYYANAISSNTTESNKQYGASSEKMAVAYAAFANGGIYHKPMYINKIVFSDGSEKEFSDAGTRAMKETTAYMMTEMMKTVLTYGTGRGAYLPWLPQAGKTGTSNYTDEEIEKYIKNTGYVAPDEMFVGYTRKYSMAVWTGYSNRLTPIVGDGFLVAAKVYRSMMTYLSEGSNPEDWNIPEGLYRNGEFV
1a	58	AMKPITDYAPAIEYGVYDSTATMVNDIPYNYPGTSTPVYNWDRAYFGNITLQYALQQSRNVTAVETLNKVGLDRAKTFLNGLGIDYPSIHYSNAISSNTTESSKQYGASSEKMAAAYAAFANGGIYHKPMYINKIVFSDGSEKEFSDAGTRAMKETTAYMMTEMMKTVLTYGTGRGAYLPWLSQAGKTGTSNYTDDEIEKYIKNTGYVAPDELFAGYTRKYSMAVWTGYSNRLTPLVGNGLTVAAKVYRSMMTYLSEGSNPEDWNIPEGLYRNGEFV
1a	60	SMKPITDYAPALEYGVYDSTASIVHDVPYNYPGTDTPLYNWDHVYFGNITIQYALQQSRNVTAVETLNKVGLDRAKTFLNGLGIDYPSMHYANAISSNTTESNKKYGASSEKMAAAYAAFANGGIYHKPMYINKIVFSDGSEKEFSDAGTRAMKETTAYMMTEMMKTVLTYGTGRGAYLPWLPQAGKTGTSNYTDEEIEKYIKNTGYVAPDEMFVGYTRKYSMAVWTGYSNRLTPIIGDGFLVAGRVYRSMMTYLSEDNHPGDWTMPEGLYRSGEFV
1a	62	TMKPITDYAPALEYGVYDSTATIVHDEPYNYPGTNTPVYNWDRGYFGNITLQYALQQSRNVPAVETLNKVGLNRAKTFLNGLGIDYPSIHYSNAISSNTTESDKKYGASSEKMAAAYAAFANGGTYYKPMYIHKVVFSDGSEKEFSNVGTRAMKETTAYMMTDMMKTVLTYGTGRNAYLAWLPQAGKTGTSNYTDEEIENHIKTSQFVAPDELFAGYTRKYSMAVWTGYSNRLTPLVGNGLTVAAKVYRSMMTYLSEGSNPEDWNMPEGLYRNGEFV
1a	63	TMKPITDYAPALEYGVYDSTAAIVHDEPYNYPGTNTPVYNWDRGYFGNITLQYALQQSRNVPAVETLNKVGLNRAKTFLNGLGIDYPSIHYSNAISSNTTESDKKYGASSEKMAAAYAAFANGGTYYKPMYIHKVVFSDGSEKEFSNVGTRAMKETTAYMMTDMMKTVLTYGTGRNAYLAWLPQAGKTGTSNYTDEEIENHIKTSQFVAPDELFAGYTRKYSMAVWTGYSNRLTPLVGNGLTVAAKVYRSMMTYLSEGSNPEDWNIPEELYRNGEFV
1a	64	TMKPITDYAPALEYGVYDSTATIVHDEPYNYPGTNTPVYNWDRGYFGNITLQYALQQSRNVPAVETLNKVGLNRAKTFLNGLGIDYPSIHYSNAISSNTTESDKKYGASSEKMAAAYAAFANGGTYYKPMYIHKVVFSDGSEKEFSNVGTRAMKETTAYMMTDMMKTVLSYGTGRNAYLAWLPQAGKTGTSNYTDEEIENHIKTSQFVAPDELFAGYTRKYSMAVWTGYSNRLTPLVGNDLTVAAKVYRSMMTYLSEGSNPEDWNIPEGLYRNGEFV
1a	69	TMKPITDYAPALEYGIYDSTATIVHDEPYNYPGTNTPVYNWDRGYFGNITLQYALQQSRNVPAVENLNKVGLNRAKTFLNGLGIDYPSIHYSNAISSNTTESDKKYGASSEKMAAAYAAFANGGTYYKPMYIHKVVFSDGSEKEFSNVGTRAMKETTAYMMTDMMKTVLSYGTGRNAYLAWLPQAGKTGTSNYTDEEIENHIKTSQFVAPDELFAGYTRKYSMAVWTGYSNRLTPLVGNGLTVAAKVYRSMMTYLSEGSNPEDWNIPEGLYRNGEFV
1a	70	TMKPITDYAPALEYGVYDSTATIVHDEPYNYPGTNTPVYNWDRGYFGNITLQYALQQSRNVPAVETLNKVGLNRAKTFLNGLGIDYLSIHYSNAISSNTTESDKKYGASSEKMAAAYAAFANGGTYYKPMYIHKVVFSDGSEKEFSNVGTRAMKETTAYMMTDMMKTVLSYGTGRNAYLAWLPQAGKTGTSNYTDEEIENHIKTSQFVAPDELFAGYTRKYSMAVWTGYSNRLTPLVGNGLTVAAKVYRSMMTYLSEGSNPEDWNIPEGLYRNGEFV
1a	71	TMKPITDYAPALEYGVYDSTATIVHDEPYNYPGTDTPVYNWDRGYFGNITLQYALQQSRNVPAVETLNKVGLNRAKTFLNGLGIDYPSLHYSNAISSNTTESDKKYGASSEKMAAAYAAFANGGTYYKPMYIHKVVFSDGSEKEFSNVGTRAMKETTAYMMTDMMKTVLVYGIGRGAYLPWLPQAGKTGTSNYTDEEIEKYIKNTGYVAPDEMFVGYTRKYAMAVWTGYSNRLTPLVGDGLTVAAKVYRSMMTYLSEGNNPEDWNMPEGLYRNGEFV
1a	72	TMKPITDYAPALEYGIYDSTATIVHDEPYNYPGTNTPVYNWDRGYFGNITLQYALQQSRNVPAVETLNKVGLNRAKTFLNGLGIDYPSIHYSNAISSNTTESDKKYGASSEKMAAAYAAFANGGTYYKPMYIHKVVFSDGSEKEFSNVGTRAMKETTAYMMTEMMKTVLSYGTGRNAYLAWLPQAGKTGTSNYTDEEIENHIKTSQFVAPDELFAGYTRKYSMAVWTGYSNRLTPLVGNGLTVAAKVYRSMMTYLSEGSNPEDWNIPEGLYRNGEFV
1a	73	TMKPITDYAPALEYGVYDSTATIVHDEPYNYPGTNTPVYNWDRGYFGNITLQYALQQSRNVPAVETLNKVGLNRAKTFLNGLGIDYPSIHYSNAISSNTTESDKKYGASSEKMAAAYAAFANGGTYYKPMYIHKVVFSDGSEKEFSNVGTRAMKETTAYMMTEMMKTVLSYGTGRNAYLAWLPQAGKTGTSNYTDEEIENHIKTSQFVAPDELFAGYTRKYSMAVWTGYSNRLTPLVGNGLTVAAKVYRSMMTYLSEGSNPEDWNIPEGLYRNGVFV
1a	76	TMKPITDYAPALEYGVYDSTATIVHDEPYNYPGTNTPVYNWDRGYFGNITLQYALQQSRNVPAVETLNKVGLNRAKTFLNGLGIDYPSIHYSNAISSNTTESDKKYGASSEKMAAAYAAFANGGTYYKPMYIHKVVFSDGSEKEFSNVGTRAMKETTAYMMTNMMKTVLTYGTGRNAYLAWLPQAGKTGTSNYTDEEIENHIKTSQFVAPDELFAGYTRKYSMAVWTGYSNRLTPLVGNGLTVAAKVYRSMMTYLSEGSNPEDWNIPEGLYRNGEFV
1a	77	TMKPITDYAPALEYGFYDSTATIVHDEPYNYPGTNTPVYNWDRGYFGNITLQYALQQSRNVPAVETLNKVGLNRAKTFLNGLGIDYPSIHYSNAISSNTTESDKKYGASSEKMAAAYAAFANGGTYYKPMYIHKVVFSDGSEKEFSNVGTRAMKETTAYMMTDMMKTVLSYGTGRNAYLAWLPQAGKTGTSNYTDEEIENHIKTSQFVAPDELFAGYTRKYSMAVWTGYSNRLTPLVGNGLTVAAKVYRSMMTYLSEGSNPEDWNIPEGLYRNGEFV
2b	0	TNVFVPGSVVKAATISSGWENGVLSGNQTLTDQSIVFQGSAPINSWYTQAYGSFPITAVQALEYSSNTYMVQTALGLMGQTYQPNMFVGTSNLESAMEKLRSTFGEYGLGTATGIDLPDESTGFVPKEYSFANYITNAFGQFDNYTPMQLAQYVATIANNGVRVAPRIVEGIYGNNDKGGLGDLIQQLQPTEMNKVNISDSDMSILHQGFYQVAHGTSGLTTGRAFSNGALVSISGKTGTAESYVADGQQATNTNAVAYAPSDNPQIAVAVVFPHNTN
2b	1	TNVFVPGSVVKAATISSGWENGVLSGNQTLTDQPIVFQGSAPINSWYTQAYGSFPITAVEALEYSSNAYMVQTALGIMGQTYQPNMFVLTNNLESAMGKLRSTFAEYGLGASTGIDLPDESTGFIPKEYNFANYITNAFGQFDNYTPMQLAQYVGTIANNGVRIAPHIVEGIYGNNEQGGLGNLIQSVESKEMNKINISESDVSILQQGFYQVSHGGSALTTGRAFSNGASVSISGKTGTAESYVEGGQEANNTNAVAYAPSDNPQIAVAVVFPHNTN
2b	2	TNVFVPGSVVKAATISSGWENGVLSGNQTLTDQSIVFQGSAPINSWYTQAYGSFPITAVQALEYSSNTYMVQTALGLMGQTYQPNMFVGTSNLESAMEKLRSTFGEYGLGTATGIDLPDESTGFVPKEYSFANYITNAFGQFDNYTPMQLAQYVATIANDGVRVAPRIVEGIYGNNDKGGLGDLIQQLQPTEMNKVNISDSDMSILHQGFYQVAHGTSELTTGRAFSNGALVSISGKTGTAESYVADGQQATNTNAVAYAPSDNPQIAVAVVFPHNTN
2b	3	TNVFVPGSVVKAATISSGWENGVLSGNQTLTDQSIVFQGSAPINSWYTQAYGSFPITAVQALEYSSNTYMVQTALGLMGQTYQPNMFVGTSNLESAMEKLRSTFGEYGLGTATGIDLPDESTGFVPKEYSFANYITNAFGQFDNYTPMQLAQYVATIANNGVRVAPRIVEGIYGNNDKGGLGDLIQQLQPTEMNKVNISDSDMSILHQGFYQVAHGTSGLTTGRAFSNGALVSISGKTGTAESYVADGQQATNTNAVAYAPYDNPQIAVAVVFPHNTN
2b	4	TNVFVPGSVVKAATISSGWENGVLSGNQTLTDQSIVFQGSAPINSWYTQAYGSFPITAVQALEYSSNTYMVQTALGLMGQTYQPNMFVGTSNLESAMEKLRSTFGEYGLGTATGIDLPDESTGFVPKEYSFANYITNAFGQFDNYTPMQLAQYVATIANNGVRVAPRIVEGIYGNNDKGGLGDLIQQLQPTEMNKVNISDSDMSILHQGFYQVAHGTSELTTGRAFSNGALVSISGKTGTAESYVADGQQATNTNAVAYAPSDNPQIAVAVVFPHNTN
2b	5	TNVFAPGSVVKAATISSGWENGVLSGNQTLTDQSIVFQGSAPINSWYTQAYGSFPITAVQALEYSSNTYMVQTALGLMGQTYQPNMFVGTSNLEFAMEKLRSTFGEYGLGTATGIDLPDESTGFVPKEYSFANYITNAFGQFDNYTPMQLAQYVATIANDGVRVAPRIVEGIYGNNDKGGLGDLIQQLQPTEMNKVNISDSDMSILHQGFYQVAHGTSELTTGRAFSNGALVSISGKTGTAESYVADGQQATNTNAVAYAPSDNPQIAVAVVFPHNTN
2b	6	TNVFVPGSVVKAATISSGWENGVLSGNQTLTDQSIVFQGSAPINSWYTQAYGSFPITAVQALEYSSNTYMVQTALGLMGQTYQPNMFVGTSNLESAMEKLRSTFGEYGLGTATGIDLPDESTGFVPKEYSFANYITNAFGQFDNYTPMQLAQYVATIANNGVRVAPRIVEGIYGNNDKGGLGDLIQQLQPTEINKVNISDSDMSILHQGFYQVAHGTSGLTTGRAFSNGALVSISGKTGTAESYVADGQQATNTNAVAYAPSDNPQIAVAVVFPHNTN
2b	7	TNVFVPGSVVKAATISSGWENGVLSGNQTLTDQPIVFQGSAPIYSWYKLAYGSFPITAVEALEYSSNAYMVQTALGIMGQTYQPNMFVGTSNLETAMGKLRATFGEYGLGAATGIDLPDESTGFVPKEYSFANYITNAFGQFDNYTPMQLAQYVATIANDGVRVAPRIVEGIYGNNDKGGLGDLIQQLQPTEMNKVNISDSDMSILHQGFYQVAHGTSGLTTGRAFSNGALVSISGKTGTAESYVAGGQEANNTNAVAYAPSDNPQIAVAVVFPHNTN
2b	8	TNVFVPGSVVKAATISSGWENGVLSGNQTLTDQSIVFQGSAPIYSWYKLAYGSFPITAVEALEYSSNAYMVQTALGIMGQTYQPNMFVGTSNLETAMGKLRATFGEYGLGAATGIDLPDESTGFVPKEYSFANYITNAFGQFDNYTPMQLAQYVATIANDGVRVAPRIVEGIYGNNDKGGLGELIQAIDTKEINKVNISESDMAILHQGFYQVSHGTSPLTTGRAFSDGATVSISGKTGTAESYVEGGQEANNTNAVAYAPSDNPQIAVAVVFPHNTN
2b	9	TNVFVPGSVVKAATISSGWENGVLSGNQTLTDQPIVFQGSAPINSWYTQAYYGSFPITAVEALEYSSNAYMVQTALGIMGQTYQPNMFVLTNNLESAMGKLRSTFAEYGLGASTGIDLPDESTGFIPKEYNFANYITNAFGQFDNYTPMQLAQYVATIANNGVRVAPRIVEGIYGNNDKGGLGNLIQQLQPTEMNKVNISDSDMSILHQGFYQVAHGTSGLTTGRAFSNGALVSISGKTGTAESYVADGQQATNTNAVAYAPSDNPQIAVAVVFPHNTN
2b	10	TNVFVPGSVVKAATISSGWENGVLSGNQTLTDQSIVFQGSAPINSWYTQAYGSFPITAVQALEYSSNTYMVQTALGLMGQTYQPNMFVGTSNLESAMEKLRSTFGEYGLGTETGIDLPDESTGFVPKEYSFANYITNAFGQFDNYTPMQLAQYVATIANNGVRVAPRIVEGIYGNNDKGGLGDLIQQLQPTEMNKVNISDSDMSILHQGFYQVAHGTSGLTTGRAFSNGALVSISGKTGTAESYVADGQQATNTNAVAYAPSDNPQIAVAVVFPHNTN
2b	11	TNVFVPGSVVKAATISSGWENGVLSGNQTLTDQPIVFQGSAPIYSWYKLAYGSFPITAVEALEYSSNAYMVQTALGIMGQTYQPNMFVGTSNLETAMGKLRATFGEYGLGAATGIDLPDESTGFVPKEYSFANYITNAFGQFDNYTPMQLAQYVATIANDGVRVAPRIVEGIYGNNDKGGLGELIQAIDTKEINKVNISESDMAILHQGFYQVSHGTSPLTTGRAFSDGATVSISGKTGTGESYVAGGQEANNTNAVAYAPTENPQIAVAVVFPHNTN
2b	12	TNVFVPGSVVKAATISSGWENGVLSGNQTLTDQPIVFQGSAPIYSWYKLAYGSFPITAVEALEYSSNAYMVQTALGIMGQTYQPNMFVGTSNLETAMGKLRATFGEYGLGAATGIDLPDESTGFVPKEYSFANYITNSFGQFDNYTPMQLAQYVATIANNGVRVAPRIVEGIYGNNDKGGLGDLIQQLQPTEMNKVNISDSDMSILHQGFYQVAHGTSGLTTGRAFSNGALVSISGKTGTAESYVADGQQATNTNAVAYAPSDNPQIAVAVVFPHNTN
2b	13	TNVFVPGSVVKAATISSGWENGVLSGNQTLTDQPIVFQGSAPINSWYTQAYGSFPITAVEALEYSSNAYMVQTALGIMGQTYQPNMFVLTNNLESAMGKLRSTFAEYGLGASTGIDLPDESTGFIPKEYNFANYITNAFGQFDNYTPMQLAQYVATIANDGVRVAPRIVEGIYGNNDKGGLGDLIQQLQPTEMNKVNISDSDMSILHQGFYQVAHGTSGLTTGRAFSNGALVSISGKTGTAESYVADGQQATNTNAVAYAPSDNPQIAVAVVFPHNTN
2b	14	TNVFVPGSVVKAATISSGWENGVLSGNQTLTDQPIVFQGSAPIYSWYKLAYGSFPITAVEALEYSSNAYVVQTALGIMGQTYQPNMFVGTSNLESAMGKLRSTFGEYGLGSATGIDLPDESTGLVPKEYNFANFITNAFGQFDNYTPMQLAQYVATIANNGVRLAPHIVEGIYDNNDKGGLGELIQAIDTKEINKVNISESDMAILHQGFYQVSHGTSPLTTGRAFSDGATVSISGKTGTGESYVAGGQEANNTNAVAYAPTENPQIAVAVVFPHNTN
2b	15	TNVFVPGSVVKAATISSGWENGVLSGNQTLTDQSIVFQGSAPINSWYTAFSRPMPITAVQALEYSSNAYMVQTALGLMGQTYQPNMFVGTSNLESAMGKLRSTFGEYGLGSATGIDLPDESTGFIPKEYSFANYITNAFGQFDNYTPMQLAQYVATIANDGVRVAPRIVEGIYGNNDKGGLGDLIQQLQPTEMNKVNISDSDMSVLHQGFYQVAHGTSGLTTGRAFSNGALVSISGKTGTAESYVADGQQATNTNAVAYAPSDNPQIAVAVVFPHNTN
2b	16	TNVFVPGSVVKAATISSGWENGVLSGNQTLTDQPIVFQGSAPIYSWYKLAYGSFPITAVEALEYSSNAYMVQTALGIMGQTYQPNMFVGTSNLETAMGKLRATFGEYGLGAATGIDLPDESTGFVPKEYSFANYITNAFGQFDNYTPMQLAQYVATIANDGVRVAPRIVEGIYGNNDKGGLGDLIQQLQPTEMNKVNISDSDMSILHQGFYQVAHGTSGLTTGRAFSNGALVSISGKTGTAESYVADGQQATNTNAVAYAPSDNPQIAVAVVFPHNTN
2b	17	TNVFVPGSVVKAATISSGWENGVLSGNQTLTDQPIVFQGSAPIYSWYKLAYGSFPITAVEALEYSSNAYMVQTALGIMGQTYQPNMFVGTSNLETAMGKLRATFGEYGLGAATGIDLPDESTGFVPKDYSFANYITNAFGQFDNYTPMQLAQYVATIANDGVRVAPRIVEGIYGNNDKGGLGDLIQQLQPTEMNKVNISDSDMSILHQGFYQVAHGTSGLTTGRAFSNGALVSISGKTGTAESYVAGGQEANNTNAVAYAPSDNPQIAVAVVFPHNTN
2b	18	TNVFVPGSVVKAATISSGWENGVLSGNQTLTDQPIVFQGSAPINSWYTQAYDSFPITAVEALEYSSNAYMVQTALGIMGQTYQPNMFVLTNNLESAMGKLRSTFAEYGLGASTGIDLPDESTGFIPKEYNFANYITNAFGQFDNYTPMQLAQYVGTIANNGVRIAPHIVEGIYGNNEQGGLGNLIQSVETKEMNKINISESDVSILQQGFYQVSHGGSALTTGRAFSNGAAVSISGKTGTAESYVNGGQEANNTNAVAYAPSDNPQIAVAVVFPHNTN
2b	19	TNVFVPGSVVKAATISSGWENGVLSGNQTLTDQPIVFQGSAPIYSWYKLAYGSFPITAVEALEYSSNAYMVQTALGIMGQTYQPNMFVGTSNLETAMGKLRATFDEYGLGAATGIDLPDESTGFVPKEYSFANYITNAFGQFDNYTPMQLAQYVATIANDGVRVAPRIVEGIYGNNDKGGLGDLIQQLQPTEMNKVNISDSDMSILHQGFYQVAHGTSGLTTGRAFSNGALVSISGKTGTAESYVAGGQEANNTNAVAYAPSDNPQIAVAVVFPHNTN
2b	20	TNVFVPGSVVKAATISSGWENGVLSGNQTLTDQSIVFQGSAPINSWYTQAYGSFPITAVQALEYSSNTYMVQTALGLMGQTYQPNMFVGTSNLESAMEKLRSTFGEYGLGTATGIDLPDESTGFVPKEYSFANYITNAFGQFDNYTPMQLAQYVATIANNGVRVAPRIVEGIYGNNDKGGLGDLIQQLQPTEMNKVNISDSDMSILHQGFYQIAHGTSGLTTGRAFSNGALVSISGKTGTAESYVADGQQATNTNAVAYAPSDNPQIAVAVVFPHNTN
2b	21	TNVFVPGSVVKAATISSGWENGVLSGNQTLTDQPIVFQGSAPINSWYTQAYGSFPITAVEALEYSSNAYMVQTALGIMGQTYQPNMFVLTNNLESAMGKLRSTFAEYGLGASTGIDLPDESTGFIPKEYNFANYITNAFGQFDNYTPMQLAQYVGTIANNGVRIAPHIVEGIYGNNEQGGLGNLIQSVESKEMNKINISESDVSILQQGFYQVSHGGSALTTGRAFSNGALVSISGKTGTAESYVADGQQATNTNAVAYAPSDNPQIAVAVVFPHNTN
2b	22	TNVFVPGSVVKAATISSGWENGVLSGNQTLTDQSIVFQGSAPINSWYTQAYGSFPITAVQALEYSSNAYMVQTALGLMGQTYQPNMFVGTSNLESAMGKLRSTFGEYGLGSATGIDLPDESTGFVLKDYSFANYITNAFGQFDNYTPMQLAQYVATIANDGVRVAPRIVEGIYGNNDKGGLGDLIQQLQPTEMNKVNISDSDMSILHQGFYQVAHGTSGLTTGRAFSNGAAVSISGKTGTAESYVEGGQEANNTNAVAYAPSDNPQIAVAVVFPHNTN
2b	23	TNVFVPGSVVKAATISSGWENGVLSGNQTLTDQSIVFQGSAPIYSWYKLAYGSFPITAVEALEYSSNAYMVQTALGIMGQTYQPNMFVGTSNLESAMEKLRSTFGEYGLGTATGIDLPDESTGFVPKEYSFANYITNAFGQFDNYTPMQLAQYVATIANNGVRVAPRIVEGIYGNNDKGGLGDLIQQLQPTEMNKVNISDSDMSILHQGFYQVAHGTSGLTTGRAFSNGALVSISGKTGTAESYVADGQQATNTNAVAYAPSDNPQIAVAVVFPHNTN
2b	24	TNVFVPGSVVKAATISSGWENGVLSGNQTLTDQPIVFQGSAPIYSWYKLAYGSFPITAVEALEYSSNAYMVQTALGIMGQTYQPNMFVGTSNLETAMGKLRATFGEYGLGTATGIDLPDESTGFVPKEYSFANYITNAFGQFDNYTPMQLAQYVATIANNGVRVAPRIVEGIYGNNDKGGLGDLIQQLQPTEMNKVNISDSDMSILHQGFYQVAHGTSGLTTGRAFSNGALVSISGKTGTAESYVADGQQATNTNAVAYAPSDNPQIAVAVVFPHNTN
2b	25	TNVFVPGSVVKAATISSGWENGVLSGNQTLTDQPIVFQGSAPIYSWYKLAYGSFPITAVEALEYSSNAYMVQTALGIMGQTYQPNMFVGTSNLESAMGKLRSTFGEYGLGSATGIDLPDESTGFVPKDYSFANYITNTFGQFDNYTPMQLAQYVATIANDGVRVAPRIVEGIYDNNDKGGLGELIQAIDTKEINKVNISESDMAILHQGFYQVSHGTSGLTTGRAFSNGALVSISGKTGTAESYVADGQQATNTNAVAYAPSDNPQIAVAVVFPHNTN
2b	26	TNVFVPGSVVKAATISSGWENGVLSGNQTLTDRSIVFQGSAPINSWYTQAYGSFPITAVQALEYSSNTYMVQTALGLMGQTYQPNMFVGTSNLESAMEKLRSTFGEYGLGTATGIDLPDESTGFVPKEYSFANYITNAFGQFDNYTPMQLAQYVATIANNGVRVAPRIVEGIYGNNDKGGLGDLIQQLQPTEMNKVNISDSDMSILHQGFYQVAHGTSGLTTGRAFSNGALVSISGKTGTAESYVADGQQATNTNAVAYAPSDNPQIAVAVVFPHNTN
2b	27	TNVFVPGSVVKAATISSGWENGVLSGNQTLTDQSIVFQGSAPINSWYTQAYGSFPITAVQALEYSSNAYMVQTALGLMGQTYQPNMFVGTSNLESAMGKLRSTFGEYGLGSATGIDLPDESTGFVPKDYSFANYITNAFGQFDNYTPMQLAQYVATIANDGVRVAPRIVEGIYGNNDKGGLGDLIQQLQPTEMNKVNISDSDMSILHQGFYQVAHGTSGLTTGRAFSNGAAVSISGKTGTAESYVEGGQEANNTNAVAYAPSDNPQIAVAVVFPHNTN
2b	28	TNVFVPGSVVKAATISSGWENGVLSGNQTLTDQPIVFQGSAPIYSWYKLAYGSFPITAVEALEYSSNAYVVQTALGIMGQTYQPNMFVGTNNLESAMGKLRSTFGEYGLGSATGIDLPDESTGLVPKEYNFANFITNAFGQFDNYTPMQLAQYVATIANNGVRLAPHIVEGIYDNNDKGGLGELIQAIDTKEINKVNISESDMAILHQGFYQVSHGTSPLTTGRAFSDGATVSISGKTGTGESYVAGGQEANNTNAVAYAPTENPQIAVAVVFPHNTN
2b	29	TNVFVPGSVVKAATISSGWENGVLSGNQTLTDQSIVFQGSAPINSWYTQAYGSFPITAVQALEYSSNAYMVQTALGLMGQTYQPNMFVGTSKLESAMGKLRSTFGEYGLGSATGIDLPDESTGFVPKDYSFANYITNAFGQFDNYTPMQLAQYVATIANDGVRVAPRIVEGIYGNNDKGGLGDLIQQLQPTEMNKVNISDSDMSILHQGFYQVAHGTSGLTTGRAFSNGALVSISGKTGTAESYVADGQQATNTNAVAYAPSDNPQIAVAVVFPHNTN
2b	30	TNVFVPGSVVKAATISSGWENGVLSGNQTLTDQPIVFQGSAPIYSWYKLAYGSFPITAVEALEYSSNAYVVQTALGIMGQTYQPNMFVGTSNLESAMGKLRSTFGEYGLGSATGIDLPDESTGLVPKEYNFANFITNAFGQFDNYTPMQLAQYVATIANNGVRVAPRIVEGIYGNNDKGGLGDLIQQLQPTEMNKVNISDSDMSILHQGFYQVAHGTSGLTTGRAFSNGALVSISGKTGTAESYVADGQQATNTNAVAYAPSDNPQIAVAVVFPHNTN
2b	31	TNVFVPGSVVKAATISSGWENGVLSGNQTLTDQPIVFQGSAPIYSWYKLAYGSFPITAVEALEYSSNAYMVQTALGIMGQTYQPNMFVGTSNLETAMGKLRATFGEYGLGAATGIDLPDESTGFVPKEYSFANYITNAFGQFDNYTPMQLAQYVATIANNGVRVAPRIVEGIYGNNDKGGLGDLIQQLQPTEMNKVNISDSDMSILHQGFYQVAHGTSGLTTGRAFSNGALVSISGKTGTAESYVADGQQATNTNAVAYAPSDNPQIAVAVVFPHNTN
2b	32	TNVFVPGSVVKAATISSGWENGVLSGNQTLTDQPIVFQGSAPIYSWYKLAYGSFPITAVEALEYSSNAYMVQTALGIMGQTYQPNMFVGTSNLETAMGKLRATFGEYGLGAATGIDLPDESTGFVPKEYSFANYITNSFGQFDNYTPMQLAQYVATIANDGVRVAPRIVEGIYGNNDKGGLGDLIQQLQPTEMNKVNISDSDMSILHQGFYQVAHGTSGLTTGRAFSNGAAVSISGKTGTAESYVAGGQEANNTNAVAYAPSDNPQIAVAVVFPHNTN
2b	33	TNVFVPGSVVKAATISSGWENGVLSGNQTLTDQPIVFQGSAPIYSWYKLAYGSFPITAVEALEYSSNAYMVQTALGIMGQTYQPNMFVGTSNLETAMGKLRATFGEYGLGAATGIDLPDESTGFIPKEYSFANYITNAFGQFDNYTPMQLAQYVATIANDGVRVAPRIVEGIYGNNDKGGLGDLIQQLQPTEMNKVNISDSDMSILHQGFYQVAHGTSGLTTGRAFSNGALVSISGKTGTAESYVAGGQEANNTNAVAYAPSDNPQIAVAVVFPHNTN
2b	34	TNVFVPGSVVKAATISSGWENGVLSGNQTLTDQSIVFQGSAPINSWYTQAYGSFPITAVQALEYSSNAYMVQTALGLMGQTYQPNMFVGTSNLESAMGKLRSTFGEYGLGAATGIDLPDESTGFVPKDYNFANFITNAFGQFDNYTPMQLAQYVATIANDGVRVAPRIVEGIYGNNDKGGLGDLIQQLQPTEMNKVNISDSDMSVLHQGFYQVAHGTSGLTTGRAFSNGALVSISGKTGTAESYVADGQEATNTNAVAYAPSDNPQIAVAVVFPHNTN
2b	36	TNVFVPGSVVKAATISSGWENGVLSGNQTLTDQPIVFQGSAPIYSWYKLAYGSFPITAVEALEYSSNAYMVQTALGIMGQTYQPNMFVGTSNLETAMGKLRATFGEYGLGAATGIDLPDESTGFVPKDYSFANYITNAFGQFDNYTPMQLAQYVATIANDGVRVAPRIVEGIYGNNDKGGLGDLIQQLQPTEMNKVNISDSDMSILHQGFYQVSHGTSPLTTGRAFSDGATVSISGKTGTGESYVAGGQEANNTNAVAYAPTENPQIAVAVVFPHNTN
2b	37	TNVFVPGSVVKAATISSGWENGVLSGNQTLTDQPIVFQGSAPIYSWYKLAYGSFPITAVEALEYSSNAYMVQTALGIMGQTYQPNMFVGTSNLETAMGKLRATFGEYGLGAATGIDLPDESTGFVPKEYSFANYITNAFGQFDNYTPMQLAQYVATIANNGVRLAPHIVEGIYDNNDKGGLGELIQAIDTKEINKVNISESDMAILHQGFYQVSHGTSPLTTGRAFSDGATVSISGKTGTGESYVAGGQEANNTNAVAYAPTENPQIAVAVVFPHNTN
2b	38	TNVFVPGSVVKAATISSGWENGVLSGNQTLTDQPIVFQGSAPIYSWYKLAYGSFPITAVEALEYSSNAYMVQTALGIMGQTYQPNMFVGTSNLETAMGKLRATFGEYGLGAATGIDLPDESTGFVPKDYSFANYITNAFGQFDNYTPMQLAQYVATIANNGVRLAPHIVEGIYDNNDKGGLGELIQAIDTKEINKVNISESDMAILHQGFYQVSHGTSPLTTGRAFSDGATVSISGKTGTGESYVAGGQEANNTNAVAYAPTENPQIAVAVVFPHNTN
2b	39	TNVFVPGSVVKAATISSGWENGVLSGNQTLTDQPIVFQGSAPIYSWYKLAYGSFPITAVEALEYSSNAYMVQTALGIMGQTYQPNMFVGTSNLETAMGKLRATFGEYGLGAATGIDLPDESTGFVPKEYSFANYITNAFGQFDNYTPMQLAQYVATIANDGVRVAPRIVEGIYGNNDKGGLGDLIQQLQPTEMNKVNISDSDMSVLHQGFYQVAHGTSGLTTGRAFSNGALVSISGKTGTAESYVADGQQATNTNAVAYAPSDNPQIAVAVVFPHNTN
2b	40	TNVFVPGSVVKAVTISSGWENGVLSGNQTLTDQSIVFQGSAPINSWYTQAYGSFPITAVQALEYSSNTYMVQTALGLMGQTYQPNMFVGTSNLESAMEKLRSTFGEYGLGTATGIDLPDESTGFVPKEYSFANYITNAFGQFDNYTPMQLAQYVATIANNGVRVAPRIVEGIYGNNDKGGLGDLIQQLQPTEMNKVNISDSDMSILHQGFYQVAHGTSGLTTGRAFSNGALVSISGKTGTAESYVADGQQATNTNAVAYAPSDNPQIAVAVVFPHNTN
2b	41	TNVFVPGSVVKAATISSGWENGVLSGNQTLTDQPIVFQGSAPIYSWYKLAYGSFPITAVEALEYSSNAYMVQTALGIMGQTYQPNMFVGTSNLETAMGKLRATFGEYGLGAATGIDLPDESTGFVPKEYSFANYITNAFGQFDNYTPMQLAQYVATIANDGVRVAPRIVEGIYGNNDKGGLGELIQAIDTKEINKVNISESDMAILHQGFYQVSHGTSGLTTGRAFSNGAAVSISGKTGTAESYVAGGQEANNTNAVAYAPSDNPQIAVAVVFPHNTN
2b	42	TNVFVPGSVVKAATISSGWENGVLSGNQTLTDQPIVFQGSAPIYSWYKLAYGSFPITAVEALEYSSNAYMVQTALGIMGQTYQPNMFVGTSNLETAMGKLRATFGEYGLGAATGIDLPDESTGFVPKDYSFANYITNAFGQFDNYTPMQLAQYVATIANDGVRVAPRIVEGIYGNNDKGGLGDLIQQLQPTEMNKVNISDSDMSVLHQGFYQVAHGTSGLTTGRAFSNGALVSISGKTGTAESYVADGQQATNTNAVAYAPSDNPQIAVAVVFPHNTN
2b	43	TNVFVPGSVVKAATISSGWENGVLSGNQTLTDQPIVFQGSAPIYSWYKLAYGSFPITAVEALEYSSNAYMVQTALGIMGQTYQPNMFVGTSNLETAMGKLRATFGEYGLGAATGIDLPDESTGFVPKDYSFANYITNAFGQFDNYTPMQLAQYVATIANNGVRVAPRIVEGIYGNNDKGGLGDLIQQLQPTEMNKVNISDSDMSILHQGFYQVAHGTSGLTTGRAFSNGALVSISGKTGTAESYVADGQQATNTNAVAYAPSDNPQIAVAVVFPHNTN
2b	44	TNVFVPGSVVKAATISSGWENGVLSGNQTLTDQSIVFQGSAPINSWYTQAYGSFPITAVQALEYSSNTYMVQTALGLMGQTYQPNMFVGTSNLESAMEKLRSTFGEYGLGTATGIDLPDESTGFVPKEYSFANYITNAFGQFDNYTPMQLAQYVATIANNGVRVAPRIVEGIYGNNDKGGLGNLIQQLQPTEMNKVNISDSDMSILHQGFYQVAHGTSGLTTGRAFSNGALVSISGKTGTAESYVADGQQATNTNAVAYAPSDNPQIAVAVVFPHNTN
2b	45	TNVFVPGSVVKAATISSGWENGVLSGNQTLTDQSIVFQGSAPINSWYTQAYGSFPITAVQALEYSSNTYMVQTALGLMGQTYQPNMFVGTSNLESAMEKLRSTFGEYGLGTATGIDLPDESTGFVPKEYSFANYITNAFGQFDNYTPMQLAQYVATIANNGVRVAPRIVEGIYGNNDKGGLGDLIQQLQPTEMNKVNISDSDMSILHQGFYQVAHGTSGLTTGRAFSNGALVSISGKTGTAESYVADGQQATNTNAVTYAPSDNPQIAVAVVFPHNTN
2b	46	TNVFVPGSVVKAATISSGWENGVLSGNQTLTDQPIVFQGSAPIYSWYKLAYGSFPITAVEALEYSSNAYMVQTALGIMGQTYQPNMFVGTSNLETAMGKLRATFGEYGLGAATGIDLPDESTGFVPKEYSFANYITNAFGQFDNYTPMQLAQYVATIANDGVRVAPRIVEGIYGNNDKGGLGDLIQQLQPTEMNKVNISDSDMSVLHQGFYQVAHGTSGLTTGRAFSNGALVSISGKTGTAESYVADGQEATNTNAVAYAPSDNPQIAVAVVFPHNTN
2b	48	TNVFVPGSVVKAATISSGWENGVLSGNQTLTDQSIVFQGSAPINSWYTPQAYGSFPITAVQALEYSSNSYMVQTALGLMGQTYQPNMFVGTSKLESAMGKLRSTFGEYGLGSATGIDLPDESTGFVPKDYSFANYITNAFGQFDNYTPMQLAQYVATIANDGVRVAPRIVEGIYGNNDKGGLGDLIQQLQPTEMNKVNISDSDMSVLHQGFYQVAHGTSGLTTGRAFSNGALVSISGKTGTAESYVADGQQATNTNAVAYAPSDNPQIAVAVVFPHNTN
2b	49	TNVFVPGSVVKAATISSGWENGVLSGNQTLTDQPIVFQGSAPIYSWYKLAYGSFPITAVEALEYSSNAYMVQTALGIMGQTYQPNMFVGTSNLETAMGKLRATFGEYGLGAATGIDLPDESTGFVPKEYSFANYITNAFGQFDNYTPMQLAQYVATIANDGVRVAPRIVEGIYGNNDKGGLGDLIQQLQPTEMNKVNISDSDMSILHQGFYQVSHGTSPLTTGRAFSDGATVSISGKTGTGESYVAGGQEANNTNAVAYAPTENPQIAVAVVFPHNTN
2b	50	TNVFVPGSVVKAATISSGWENGVLSGNQTLTDQSIVFQGSAPINSWYTQAYDSFPITAVQALEYSSNTYMVQTALGLMGQTYQPNMFVGTSNLESAMEKLRSTFGEYGLGTATGIDLPDESTGFVPKEYSFANYITNAFGQFDNYTPMQLAQYVATIANNGVRVAPRIVEGIYGNNDKGGLGDLIQQLQPTEMNKVNISDSDMSILHQGFYQVAHGTSELTTGRAFSNGALVSISGKTGTAESYVADGQQATNTNAVAYAPSDNPQIAVAVVFPHNTN
2b	51	TNVFVPGSVVKAATISSGWENGVLSGNQTLTDQPIVFQGSAPIYSWYKLAYGSFPITAVEALEYSSNAYVVQTALGIMGQTYQPNMFVGTSNLETAMGKLRATFGEYGLGAATGIDLPDESTGLVPKEYNFANFITNAFGQFDNYTPMQLAQYVATIANNGVRLAPHIVEGIYDNNDKGGLGELIQAIDTKEINKVNISESDMAILHQGFYQVSHGTSPLTTGRAFSDGATVSISGKTGTGESYVAGGQEANNTNAVAYAPTENPQIAVAVVFPHNTN
2b	52	TNVFVPGSVVKAATISSGWENGVLSGNQTLTDQSIVFQGSAPINSWYTAFSVPMPITAVQALEYSSNAYMVQTALGLMGQTYQPNMFVGTSNLESAMGKLRSTFGEYGLGAATGIDLPDESTGFVPKEYSFANYITNAFGQFDNYTPMQLAQYVATIANNGVRVAPRIVEGIYGNNDKGGLGDLIQQLQPTEMNKVNISDSDMSILHQGFYQVAHGTSGLTTGRAFSNGALVSISGKTGTAESYVADGQQATNTNAVAYAPSDNPQIAVAVVFPHNTN
2b	53	TNVFVPGSVVKAATISSGWENGVLSGNQTLTDQSIVFQGSAPINSWYTAFSVPMPITAVQALEYSSNAYMVQTALGLMGQTYQPNMFVGTSNLESAMGKLRSTFGEYGLGSATGIDLPDESTGFIPKEYSFANYITNAFGQFDNYTPMQLAQYVATIANDGVRVAPRIVEGIYGNNDKGGLGDLIQQLQPTEMNKVNISDSDMSILHQGFYQVAHGTSGLTTGRAFSNGALVSISGKTGTAESYVAGGQEANNTNAVAYAPSDNPQIAVAVVFPHNTN
2b	54	TNVFVPGSVVKAATISSGWENGVLSGNQTLTDQPIVFQGSAPIYSWYKLAYGSFPITAVEALEYSSNAYVVQTALGIMGQTYQPNMFVGTSNLESAMGKLRSTFGEYGLGSATGIDLPDESTGLVPKEYNFANFITNAFGQFDNYTPMQLAQYVATIANNGVRLAPHIVEGIYDNNDKGGLGELIQAIDTKEINKVNISESDMAILHQGFYQVSHGTSPFTTGRAFSDGATVSISGKTGTGESYVAGGQEANNTNAVAYAPTENPQIAVAVVFPHNTN
2b	55	TNVFVPGSVVKAATISSGWENGVLSGNQTLTDQSIVFQGSAPINSWYTQAYGSFPITAVQALEYSSNTYMVQTALGLMEQTYQPNMFVGTSNLESAMEKLRSTFGEYGLGTATGIDLPDESTGFVPKEYSFANYITNAFGQFDNYTPMQLAQYVATIANNGVRVAPRIVEGIYGNNDKGGLGDLIQQLQPTEMNKVNISDSDMSILHQGFYQVAHGTSGLTTGRAFSNGALVSISGKTGTAESYVADGQQATNTNAVAYAPSDNPQIAVAVVFPHNTN
2b	56	TNVFVPGSVVKAATISSGWENGVLSGNQTLTDQPIVFQGSAPIYSWYKLAYGSFPITAVEALEYSSNAYMVQTALGIMGQTYQPNMFVGTSNLESAMGKLRSTFGEYGLGSATGIDLPDESTGFVPKDYSFANYITNAFGQFDNYTPMQLAQYVATIANDGVRVAPRIVEGIYGNNDKGGLGELIQAIDTKEINKVNISESDMAILHQGFYQVAHGTSGLTTGRAFSNGALVSISGKTGTAESYVAGGQEANNTNAVAYAPSDNPQIAVAVVFPHNTN
2b	57	TNVFVPGSVVKAATISSGWENGVLSGNQTLTDQPIVFQGSAPINSWYTQAYDSFPITAVEALEYSSNAYMVQTALGLMGQTYQPNMFVGTSNLESAMGKLRSTFGEYGLGSATGIDLPDESTGFVPKEYSFANYITNAFGQFDNYTPMQLAQYVATIANDGVRVAPRIVEGIYGNNDKGGLGDLIQQLQPTEMNKVNISDSDMSILHQGFYQVAHGTSGLTTGRAFSNGAAVSISGKTGTAESYVAGGQEANNTNAVAYAPSDNPQIAVAVVFPHNTN
2b	58	TNVFVPGSVVKAATISSGWENGVLSGNQTLTDQSIVFQGSAPINSWYTQAYGSFPITAVQALEYSSNTYMVQTALGLMGQTYQPNMFVGTSNLESAMEKLRSTFGEYGLGTATGIDLPDESTGFVPKEYSFANYITNAFGQFDNYTPMQLAQYVATIANNGVRVAPRIVEGIYGNNDKGGLGDLIQQLQPTEMNKVNISDSDMSILHQGFYQVAHGTSGLTTGRAFSNGALVSISGKTGTGESYVAGGQEANNTNAVAYAPTENPQIAVAVVFPHNTN
2b	59	TNVFVPGSVVKAATISSGWENGVLSGNQTLTDRSIVFQGSAPINSWYTQAYGSFPITAVQALEYSSNTYMVQTALGLMGQTYQPNMFVGTSNLESAMEKLRSTFGEYGLGTATGIDLPDESTGFVPKEYSFANYITNAFGQFDNYTPMQLAQYVATIANNGVRVAPRIVEGIYGNNDKGGLGDLIQQLQPTEMNKVNISDSDMSILHQGFYQVAHGTSGLTTGRAFSNGALVSISGKTGTAESYVADGQQATNTNAVAYAPSDNPQIAVAVLFPHNTN
2b	60	TNVFVPGSVVKAATISSGWENGVLSGNQTLTDQSIVFQGSAPINSWYTQAYGSFPITAVQALEYSSNAYMVQTALGLMGQTYQPNMFVGTSNLESAMGKLRSTFGEYGLGSATGIDLPDESTGFVPKEYSFANYITNAFGQFDNYTPMQLAQYVATIANDGVRVAPRIVEGIYGNNDKGGLGDLIQQLQPTEMNKVNISDSDMSILHQGFYQVAHGTSGLTTGRAFSNGALVSISGKTGTAESYVADGQQATNTNAVAYAPSDNPQIAVAVVFPHNTN
2b	61	TNVFVPGSVVKAATISSGWENGVLSGNQTLKDQSIVFQGSAPINSWYPAFSEPMPITAVQALEYSSNAYMVQTALGLMGQTYQPNMFVGTSNLESAMGKLRSTFGEYGLGSATGIDLPDESTGFVPKDYSFANYITNAFGQFDNYTPMQLAQYVATIANDGVRVAPRIVEGIYGNNDKGGLGDLIQQLQPTEMNKVNISDSDMSILHQGFYQVAHGTSGLTTGRAFSNGAAVSISGKTGTAESYVAGGQEANNTNAVAYAPSDNPQIAVAVVFPHNTN
2b	62	TNVFVPGSVVKAATISSGWENGVLSGNQTLTDQPIVFQGSAPIYSWYKLAYGSFPITAVEALEYSSNAYMVQTALGIMGQTYQPNMFVGTSNLETAMGKLRATFGEYGLGAATGIDLPDESTGFVPKDYSFANYITNAFGQFDNYTPMQLAQYVATIANDGVRVAPRIVEGIYGNNDKGGLGDLIQQLQPTEMNKVNISDSDMSILHQGFYQVAHGTSGLTTGRAFSNGALVSISGKTGTAESYVADGQQATNTNAVAYAPSDNPQIAVAVVFPHNTN
2b	63	TNVFVPGSVVKAATISSGWENGVLSGNQTLTDQPIVFQGSAPIYSWYKLAYGSFPITAVEALEYSSNAYMVQTALGIMGQTYQPNMFVGTSNLETAMGKLRATFGEYGLGAATGIDLPDESTGFVPKEYSFANYITNAFGQFDNYTPMQLAQYVATIANDGVRVAPRIVEGIYGNNDKGGLGDLIQQLQPTEMNKVNISDSDMSILHQGFYQVAHGTSALTTGRAFSNGAAVSISGKTGTAESYVAGGQEANNTNAVAYAPSDNPQIAVAVVFPHNTN
2b	65	TNVFVPGSVVKAATISSGWENGVLSGNQTLTDQPIVFQGSAPINSWYTQAYDSFPITAVEALEYSSNAYMVQTALGLMGQTYQPNMFVGTSNLESAMGKLRSTFGEYGLGSATGIDLPDESTGFVPKEYSFANYITNAFGQFDNYTPMQLAQYVATIANDGVRVAPRIVEGIYGNNDKGGLGDLIQQLQPTEMNKVNISDSDMSILHQGFYQVAHGTSGLTTGRAFSNGALVSISGKTGTAESYVAGGQEANNTNAVAYAPSDNPQIAVAVVFPHNTN
2b	66	TNVFVPGSVVKAATISSGWENGVLSGNQTLTDQPIVFQGSAPIYSWYKLAYGSFPITAVEALEYSSNAYMVQTALGIMGQTYQPNMFVGTSNLETAMGKLRATFGEYGLGAATGIDLPDESTGFVPKEYSFANYITNAFGQFDNYTPMQLAQYVATIANDGVRVAPRIVEGIYGNNDKGGLGDLIQQLQPTEINKVNISDSDMSILHQGFYQVAHGTSGLTTGRAFSNGALVSISGKTGTAESYVADGQQATNTNAVAYAPSDNPQIAVAVVFPHNTN
2b	67	TNVFVPGSVVKAATISSGWENGVLSGNQTLTDQSIVFQGSAPINSWYTQAYDSFPITAVEALEYSSNAYMVQTALGLMGQTYQPNMFVGTSNLESAMGKLRSTFGEYGLGSATGIDLPDESTGFVPKEYSFANYITNAFGQFDNYTPMQLAQYVATIANDGVRVAPRIVEGIYGNNDKGGLGDLIQQLQPTEMNKVNISDSDMSILHQGFYQVAHGTSGLTTGRAFSNGALVSISGKTGTAESYVAGGQEANNTNAVAYAPSDNPQIAVAVVFPHNTN
2b	68	TNVFVPGSVVKAATISSGWENGVLSGNQTLTDQSIVFQGSAPINSWYTQAYDSFPITAVEALEYSSNAYMVQTALGIMGQTYQPNMFVLTNNLESAMGKLRSTFAEYGLGASTGIDLPNESTGFIPKEYNFANYITNAFGQFDNYTPMQLAQYVGTIANNGVRIAPHIVEGIYGNNEQGGLGNLIQSVETKEMNKINISESDVSILQQGFYQVSHGGSALTTGRAFSNGAAVSISGKTGTAESYVEGGQKANNTNAVAYAPSDNPQIAVAVVFPHNTN
2b	69	TNVFVPGSVVKAATISSGWENGVLSGNQTLTDQPIVFQGSAPIYSWYKLAYGSFPITAVEALEYSSNAYMVQTALGIMGQTYQPNMFVGTSNLETAMGKLRATFGEYGLGAATGIDLPDESTGFVPKEYSFANYITNSFGQFDNYTPMQLAQYVATIANDGVRVAPRIVEGIYGNNDKGGLGDLIQQLQPTEMNKVNISDSDMSILHQGFYQVAHGTSGLTTGRAFSNGALVSISGKTGTAESYVADGQQATNTNAVAYAPSDNPQIAVAVVFPHNTN
2b	70	TNVFVPGSVVKAATISSGWENGVLSGNQTLTDQSIVFQGSAPINSWYTQAYGSFPIAAVQALEYSSNTYMVQTALGLMGQTYQPNMFVGTSNLESAMEKLRSTFGEYGLGTATGIDLPDESTGFVPKEYSFANYITNAFGQFDNYTPMQLAQYVATIANNGVRVAPRIVEGIYGNNDKGGLGDLIQQLQPTEMNKVNISDSDMSILHQGFYQVAHGTSGLTTGRAFSNGALVSISGKTGTAESYVADGQQATNTNAVAYAPSDNPQIAVAVVFPHNTN
2b	71	TNVFVPGSVVKTATISSGWENGVLSGNQTLTDQSIVFQGSAPINSWYTQAYGSFPITAVQALEYSSNTYMVQTALGLMGQTYQPNMFVGTSNLESAMEKLRSTFGEYGLGTATGIDLPDESTGFVPKEYSFANYITNAFGQFDNYTPMQLAQYVATIANNGVRVAPRIVEGIYGNNDKGGLGDLIQQLQPTEMNKVNISDSDMSILHQGFYQVAHGTSGLTTGRAFSNGALVSISGKTGTAESYVADGQQATNTNAVAYAPSDNPQIAVAVVFPHNTN
2b	72	TNVFVPGSVVKAATISSGWENGVLSGNQTLTDQSIVFQGSAPINSWYTQAYGSFPITAVQALEYSSNTYMVQTALGLMGQTYQPNMFVGTSNLESAMEKLRSTFGEYGLGTATGIDLPDESTGFVPKEYSFANYITNVFGQFDNYTPMQLAQYVATIANNGVRVAPRIVEGIYGNNDKGGLGDLIQQLQPTEMNKVNISDSDMSILHQGFYQVAHGTSGLTTGRAFSNGALVSISGKTGTAESYVADGQQATNTNAVAYAPSDNPQIAVAVVFPHNTN
2b	73	TNVFVPGSVVKAATISSGWENGVLSGNQTLTDQPIVFQGSAPIYSWYKLAYGSFPITAVEALEYSSNAYMVQTALGIMGQTYQPNMFVGTSNLETAMGKLRATFGEYGLGAATGIDLPDESTGFVPKEYSFANYITNAFGQFDNYTPMQLAQYVATIANDGVRVAPRIVEGIYGNNDKGGLGDLIQQLQPTEMNKVNISDSDMSILHQGFYQVAHGTSGLTTGRAFSNGAAVSISGKTGTAESYVEGGQEANNTNAVAYAPSDNPQIAVAVVFPHNTN
2b	78	TNVFVPGSVVKAATISSGWENGVLSGNQTLTDQSIVFQGSAPINSWYTQAYGSFPITAVQALEYSSNTYMVQTALGLMGQTYQPNMFVGTSNLESAMEKLRSTFGEYGLGTATGIDLPDESTGFVPKEYSFANYITNAFGQFDNYTPMQLAQYVATIANNGVRVAPRIVEGIYGNNDKGGLGDLIQQLQPTEMNKVNISNSDMSILHQGFYQVAHGTSELTTGRAFSNGALVSISGKTGTAESYVADGQQATNTNAVAYAPSDNPQIAVAVVFPHNTN
2b	79	TNVFVPGSVVKAATISSGWENGVLSGNQTLTDQSIVFQGSAPINSWYTQAYGSFPITAVQALEYSSNTYMVQTALGLMGQTYQPNMFVGTSNLESAMEKLRSTFGEYGLGTATGIDLPDESTGFVPKEYSFANYITNAFGQFDNYTPMQLTQYVATIANNGVRVAPRIVEGIYGNNDKGGLGNLIQQLQPTEMNKVNISDSDMSILHQGFYQVAHGTSGLTTGRAFSNGALVSISGKTGTAESYVADGQQATNTNAVAYAPSDNPQIAVAVVFPHNTN
2b	80	TNVFVPGSVVKAATISSGWENGVLSGNQTLTDQSIVFQGSAPINSWYTQAYGSFPITAVQALEYSSNTYMVQTALGLMGQTYQPNMFVGTSNLESAMEKLRSTFGEYGLGTATGIDLPDESTGFVPKEYSFANYITNAFGQFDNYTPMQLAQYVATIANNGVRVAPRIVEGIYGNNDKGGLGDLIQQLQPTEMNKVNISDSDMSILHQGFYQVAHGTSGLITGRAFSNGALVSISGKTGTAESYVADGQQATNTNAVAYAPSDNPQIAVAVVFPHNTN
2b	81	TNVFVPGSVVKAATISSGWENGVLSGNQTLTDQSIVFQGSAPINSWYTQAYGSFPITAVQALEYSSNTYMVQTALGLMGQTYQPNMFVDTSNLESAMEKLRSTFGEYGLGTATGIDLPDESTGFVPKEYSFANYITNAFGQFDNYTPMQLAQYVATIANNGVRVAPRIVEGIYGNNDKGGLGDLIQQLQPTEMNKVNISDSDMSILHQGFYQVAHGTSELTTGRAFSNGALVSISGKTGTAESYVADGQQATNTNAVAYAPSDNPQIAVAVVFPHNTN
2b	82	TNVFVPGSVVKAATISSGWENGVLSGNQTLTDQSIVFQGSAPINSWYTQAYGSFPITAVQALEYSSNTYMVQTALGLMGQTYQPNMFVGTSNLESAMEKLRSTFGEYGLGTATGIDLPDESTGFVPKEYSFANYITNAFGQFDNYTPMQLAQYVATIANDGVRVAPRIVEGIYGNNDKGGLGDLIQQLQPTEMNKVNISDSDMSILHQGFYQVAHGTSGLTTGRAFSNGALVSISGKTGTAESYVADGQQATNTNAVAYAPSDNPQIAVAVVFPHNTN
2b	83	TNVFVPGSVVKAATISSGWENGVLSGNQTLTDQPIVFQGSAPIYSWYKLAYGSFPITAVEALEYSSNAYVVQTALGIMGQTYQPNMFVGTSNLETAMGKLRATFGEYGLGAATGIDLPYESTGFVPKEYSFANYITNAFGQFDNYTPMQLAQYVATIANNGVRLAPHIVEGIYDNNDKGGLGELIQAIDTKEINKVNISESDMAILHQGFYQVSHGTSPLTTGRAFSDGATVSISGKTGTGESYVAGGQEANNTNAVAYAPTENPQIAVAVVFPHNTN
2b	88	TNVFVPGSVVKAATISSGWENGVLSGNQTLTDQSIVFQGSAPINSWYTQAYGSFPITAVQALEYSSNTYMVQTALGLMGQTYQPNMFVGTSNLESAMEKLRSTFGEYGLGTATGIDLPDESTGFVPKEYSFANYITNAFGQFDNYTPMQLAQYVVTIANDGVRVAPRIVEGIYGNNDKGGLGDLIQQLQPTEMNKVNISDSDMSILHQGFYQVAHGTSELTTGRAFSNGALVSISGKTGTAESYVADGQQATNTNAVAYAPSDNPQIAVAVVFPHNTN
2x	0	GTDGIITYEKDRLGNIVPGTEQVSQRTMDGKDVYTTISSPLQSFMETQMDAFQEKVKGKYMTATLVSAKTGEILATTQRPTFDADTKEGITEDFVWRDILYQSNYEPGSTMKVMMLAAAIDNNTFPGGEVFNSSELKIADATIRDWDVNEGLTGGRMMTFSQGFAHSSNVGMTLLEQKMGDATWLDYLNRFKFGVPTRFGLTDEYAGQLPADNIVNIAQSSFGQGISVTQTQMIRAFTAIANDGVMLEPKFISAIYDPNDQTARKSQKEIVGNPVSKDAASLTRTNMVLVGTDPVYGTMYNHSTGKPTVTVPGQNVALKSGTAQIADEKNGGYLVGVTDYIFSAVSMSPAENPDFILYV
2x	1	GKDGIITYEKDRLGNIVPGTEQVSQQTVDGKDVYTTISSTLQSFMETQMNAFQEKVKGKYMTATLVSAKTGEILATTQRPTFDADTKEGLTKDFVWRDILYQSNYEPGSTMKVMTLAAAIDNNTFPGGEVFNSSELKVADATIRDWDVNEGLTGGGMMTFSQGFAHSSNVGMTLLEQKMGDATWLDYLNRFKFGIPTRFGLTDEYAGQLPADNIVNIAQSSFGQGISVTQTQMIRAFTAIANDGVMLEPKFITALYDPNNQSVRKSQKEIVGNPVSKDAASQTRTHMVLVGTDPRYGTMYNHSTGKATVNVPGQNVALKSGTAEIADEKNGGYLVGSTNNIFSVVAMNPAENPDFILYV
2x	2	GTDGIITYEKDRLGNIVPGTEQVSQRTMDGKDVYTTISSPLQSFMETQMDAFQEKVKGKYMTATLVSAKTGEILATTQRPTFDADTKEGITEDFVWRDILYQSNYEPGSTMKVMMLAAAIDNNTFPGGEVFNSSELKIADATIRDWDVNEGLTGGRMMTFSQGFAHSSNVGMTLLEQKMGDATWLDYLNRFKFGVPTRFGLTDEYAGQLPADNIVNIAQSSFGQGISVTQTQMIRAFTAIANDGVMLEPKFISAIYDPNDQTARKSQKEIVGNPVSKDAASLTRTNMVLVGTDPVYGTMYNHSTGKPTVTVPGQNVALKSGTAQIADEKNGGYLVGLTDYIFSAVSMSPAENPDFILYV
2x	3	GTDGIITYEKDRLGNIVPGTEQVSQRTMDGKDVYTTISSPLQSFMETQMDAFQEKVKGKYMTATLVSAKTGEILATTQRPTFDADTKEGITEDFVWRDILYQSNYEPGSTMKVMMLAAAIDNNTFPGGEVFNSSELKIADATIRDWDVNEGLTGGRTMTFSQGFAHSSNVGMTLLEQKMGDATWLDYLNRFKFGVPTRFGLTDEYAGQLPADNIVNIAQSSFGQGISVTQTQMIRAFTAIANDGVMLEPKFISAIYDPNDQTARKSQKEIVGNPVSKDAASLTRTNMVLVGTDPVYGTMYNHSTGKPTVTVPGQNVALKSGTAQIADEKNGGYLVGLTDYIFSAVSMSPAENPDFILYV
2x	4	GTDGIITYEKDRLGNIVPGTEQVSQRTMDGKDVYTTISSPLQSFMETQMDAFQEKVKGKYMTATLVSVKTGEILATTQRPTFDADTKEGITEDFVWRDILYQSNYEPGSTMKVMMLAAAIDNNTFPGGEVFNSSELKIADATIRDWDVNEGLTGGRMMTFSQGFAHSSNVGMTLLEQKMGDATWLDYLNRFKFGVPTRFGLTDEYAGQLPADNIVNIAQSSFGQGISVTQTQMIRAFTAIANDGVMLEPKFISAIYDPNDQTARKSQKEIVGNPVSKDAASLTRTNMVLVGTDPVYGTMYNHSTGKPTVTVPGQNVALKSGTAQIADEKNGGYLVGVTDYIFSAVSMSPAENPDFILYV
2x	5	GTDGIITYEKDRLGNIVPGTEQVSQRTMDGKDVYTTISSPLQSFMETQMDSFQEKVKGKYMTATLVSAKTGEILATTQRPTFDADTKEGITEDFVWRDILYQSNYEPGSTMKVMMLAAAIDNNTFPGGEVFNSSELKIADATIRDWDVNEGLTGGRMMTFSQGFAHSSNVGMTLLEQKMGDATWLDYLNRFKFGVPTRFGLTDEYAGQLPADNIVNIAQSSFGQGISVTQTQMIRAFTAIANDGVMLEPKFISAVYDPNDQTARKSQKEIVGNPVSKDAASLTRTNMVLVGTDPVYGTMYNHSTGKPTVTVPGQNVALKSGTAQIADEKNGGYLVGLTDYIFSAVSMSPAENPDFILYV
2x	6	GTDGIITYEKDRLGNIVPGTEQVSQRTMDGKDVYTTISSPLQSFMETQMDAFQEKVKGKYMTATLVSAKTGEILATTQRPTFDADTKEGITEDFVWRDILYQSNYEPGSTMKVMMLAAAIDNNTFPGGEVFNSSELKIADATIRDWDVNEGLTGGRTMTFSQGFAHSSNVGMTLLEQKMGDATWLDYLNRFKFGVPTRFGLTDEYAGQLPADNIVNIAQSSFGQGISVTQTQMIRAFTAIANDGVMLEPKFISAIYDPNDQTARKSQKEIVGNPVSKDAASLTRTNMVLVGTDPVYGTMYNHSTGKPTVTVPGQNVALKSGTAQIADEKNGGYLVGVTDYIFSAVSMSPAENPDFILYV
2x	7	GTDGIITYEKDRVGNIVPGTELVSQQTVDGKDVYTTLSSPLQSFMETQMDAFLEKVKGKYMTATLVSAKTGEILATTQRPTFNADTKEGITEDFVWRDILYQSNYEPGSAMKVMTLASSIDNNTFPSGEYFNSSEFKIADATTRDWDVNEGLTTGGMMTFLQGFAHSSNVGMSLLEQKMGDATWLDYLKRFKFGVPTRFGLTDEYAGQLPADNIVSIAQSSFGQGISVTQTQMLRAFTAIANDGVMLEPKFISAIYDTNNQSVRKSQKEIVGNPVSKEAASTTRNHMILVGTDPLYGTMYNHYTGKPIITVPGQNVAVKSGTAQIADEKNGGYLVGSTNYIFSVVTMNPAENPDFILYV
2x	8	GKDGIITYEKDRLGNIVPGTEQVSQQTVDGKDVYTTLSSPLQSFMETQMDAFLEKVKGKYMTATLVSAKTGEILATTQRPTFNADTKEGITEDFVWRDILYQSNYEPGSAMKVMTLASSIDNNTFPSGEYFNSSEFKIADATTRDWDVNEGLTTGGMMTFLQGFAHSSNVGMSLLEQKMGDATWLDYLKRFKFGVPTRFGLTDEYAGQLPADNIVSIAQSSFGQGISVTQTQMLRAFTAIANDGVMLEPKFISAIYDTNNQSVRKSQKEIVGNPVSKEAASTTRNHMILVGTDPLYGTMYNHYTGKPIITVPGQNVAVKSGTAQIADEKNGGYLVGSTNYIFSAVTMNPAENPDFILYV
2x	9	GKDGIITYEKDRLGNIVPGTEQVSQQTVDGKDVYTTISSTLQSFMETQMNAFQEKVKGKYMTATLVSAKTGEILATTQRPTFDADTKEGLTKDFVWRDILYQSNYEPGSAMKVMTLAAAIDNNTFPGGEVFNSSELKVADVTIRDWDVNEGLTTGGMMTFLQGFAHSSNVGMTLLEQKMGDATWLDYLNRFKFGVPTRFGLTDEYAGQLPADNIVNIAQSSFGQGISVTQTQMIRAFTAIANDGVMLEPKFISALYDPNDQSVRKSQKEIVGNPVSKDAASLTRTHMVLVGTDPVYGTMYNHKTGKPTVTVPGQNVALKSGTAQIADEKNGGYLVGLTNYIFSAVSMNPAENPDFILYV
2x	10	GTDGIITYEKDRLGNIVPGTEQVSQRTMDGKDVYTTISSPLQSFMETQMDAFQEKVKGKYMTATLVSAKTGEILATTQRPTFDADTKEGITEDFVWRDILYQSNYEPGSTMKVMMLAAAIDNNTFPGGEVFNSSELKIADATIRDWDVNEGLTGGRMMTFSQGFAHSSNVGMTLLEQKMGDATWLDYLNRFKFGVPTRFGLTDEYAGQLPADNIVNIAQSSFGQGISVTQTQMIRAFTAIANDGVMLEPKFLSAIYDPNDQTARKSQKEIVGNPVSKDAASLTRTNMVLVGTDPVYGTMYNHSTGKPTVTVPGQNVALKSGTAQIADEKNGGYLVGVTDYIFSAVSMSPAENPDFILYV
2x	11	GTDGIITYEKDRLGNIVPGTEQISQQTVDGKDVYTTISSPLQSFMETQMDAFQEKVKGKYMTATLVSAKTGEILATTQRPTFNADTKEGITKDFVWRDILYQSNYEPGSAMKVMTLAASIDNNTFPGGEYFNSSELKIADVTIRDWDVNEGLTGGGMMTFSQGFAHSSNVGMTLLEQKMGDATWLDYLNRFKFGVPTRFGLTDEYAGQLPADNIVNIAQSSFGQGISVTQTQMIRAFTAIANDGVMLEPKFISAIYDPNDQTARKSQKEIVGNPVSKDAASLTRTNMVLVGTDPVYGTMYNHSTGKPTVTVPGQNVALKSGTAQIADEKNGGYLVGLTNYIFSAVSMSPAENPDFILYV
2x	12	GTDGIITYEKDRLGNIVPGTEQVSQRTMDGKDVYTTISSPLQSFMETQMDAFQEKVKGKYMTATLVSAKTGEILATTQRPTFDADTKEGITEDFVWRDILYQSNYEPGSTMKVMMLAAAIDNNTFPGGEVFNSSELKIADATIRDWDVNEGLTGGRMMTFSQGFVHSSNVGMTLLEQKMGDATWLDYLNRFKFGVPTRFGLTDEYAGQLPADNIVNIAQSSFGQGISVTQTQMIRAFTAIANDGVMLEPKFISAIYDPNDQTARKSQKEIVGNPVSKDAASLTRTNMVLVGTDPVYGTMYNHSTGKPTVTVPGQNVALKSGTAQIADEKNGGYLVGLTDYIFSAVSMSPAENPDFILYV
2x	13	GTDGIITYEKDRLGNIVPGTEQVSQQTVDGKDVYTTISSPLQSFMETQMDAFQEKVKGKYMTATLVSAKTGEILATTQRPTFNADTKEGITKDFVWRDILYQSNYEPGSTMKVMTLASSIDNNTFPSGEYFNSSELKIADVTIRDWDVNDGLTTGRMMTFLQGFALSSNVGMTLLEQKMGDATWLDYLNRFKFGVPTRFGLTDEYAGQLPADNIVNIAQSSFGQGISVTQTQMIRAFTAIANDGVMLEPKFISAIYDPNDQTARKSQKEIVGNPVSKDAASLTRTNMVLVGTDPVYGTMYNHSTGKPIITVPGQNVAVKSGTAQIADEKNGGYLVGSTNYIFSVVTMNPAENPDFILYV
2x	14	GTDGIITYEKDRLGNIVPGTEQVSQRTMDGKDVYTTISSPLQSFMETQMDAFQEKVKGKYMTATLVSAKTGEILATTQRPTFDADTKEGITEDFVWRDILYQSNYEPGSTMKVMMLAAAIDNNTFPGGEVFNSSELKIADATIRDWDVNEGLTGGRMMTFSQGFAHSSNVGMTLLEQKMGDATWLDYLNRFKFGVPTRFGLTDEYTGQLPADNIVNIAMSAFGQGISVTQTQMLRAFTAIANDGVMLEPKFISALYDPNDQSVRKSQKEVVGNPVSKEAASVTRDHMVMVGTDPTYGTMYNHSTGKATVNVPGQNVALKSGTAEIADEKNGGYLTGSTNNIFSVVSMHPAENPDFILYV
2x	15	GTDGIITYEKDRLGNIVPGTEQVSQRTMDGKDVYTTISSPLQSFMETQMDAFQEKVKGKYMTATLVSAKTGEILATTQRPTFDADTKEGITEDFVWRDILYQSNYEPGSTMKVIMLAAAIDNNTFPGGEVFNSSELKIADATIRDWDVNEGLTGGRMMTFSQGFAHSSNVGMTLLEQKMGDATWLDYLNRFKFGVPTRFGLTDEYAGQLPADNIVNIAQSSFGQGISVTQTQMIRAFTAIANDGVMLEPKFISAIYDPNDQTARKSQKEIVGNPVSKDAASLTRTNMVLVGTDPVYGTMYNHSTGKPTVTVPGQNVALKSGTAQIADEKNGGYLVGVTDYIFSAVSMSPAENPDFILYV
2x	16	GTDGIITYEKDRVGNIVPGTELVSQQTVDGKDVYTTLSSPLQSFMETQMDAFLEKVKGKYMTATLVSAKTGEILATTQRPTFNADTKEGITEDFVWRDILYQSNYEPGSAMKVMTLASSIDNNTFPSGEYFNSSEFKIADATTRDWDVNEGLTTGGMMTFLQGFAHSSNVGMSLLEQKMGDATWLDYLKRFKFGVPTRFGLTDEYAGQLPADNIVSIAQSSFGQGISVTQTQMLRAFTAIANDGVMLEPKFISAIYDTNNQSVRKSQKEIVGKPVSEDTASLTRTNMILVGTDPLYGTMYNHYTGKPIITVPGQNVAVKSGTAQIADEKNGGYLVGSTNYIFSAVTMNPAENPDFILYV
2x	17	GTDGIITYEKDRLGNIVPGTEQVSQRTMDGKDVYTTISSPLQSFMETQMDAFQEKVKGKYMTATLVSAKTGEILATTQRPTFDADTKEGITEDFVWRDILYQSNYEPGSTMKVMMLAAAIDNNTFPGGEVFNSSELKIADATIRDWDVNEGLTGGRMMTFSQGFAHSSNVGMTLLEQKMGDATWLDYLNRFKFGVPTRFGLTDEYAGQLPADNIVNIAQSSFGQGISVTQTQMIRAFTAIANDGVMLEPKFISAIYDPNDQTARKSQKEIVGNPVSKDAASLTRTNMVLVGTDPVYGTMYNHITGKPTVTVPGQNVALKSGTAQIADEKNGGYLVGLTDYIFSAVSMSPAENPDFILYV
2x	18	GTDGIITYEKDRVGNIVPGTELVSQQTVDGKDVYTTLSSPLQSFMETQMDAFLEKVKGKYMTATLVSAKTGEILATTQRPTFNADTKEGITEDFVWRDILYQSNYEPGSAMKVMTLASSIDNNTFPSGEYFNSSEFKIADATTRDWDVNDGLTTGGMMTFLQGFAHSSNVGMSLLEQKMGDATWLDYLKRFKFGVPTRFGLTDEYAGQLPADNIVSIAQSSFGQGISVTQTQMLRAFTAIANDGVMLEPKFISAIYDTNNQSVRKSQKEIVGNPVSKEAASTTRNHMILVGTDPLYGTMYNHYTGKPIITVPGQNVAVKSGTAQIADEKNGGYLVGSTNYIFSVVTMNPAENPDFILYV
2x	19	GTDGIITYEKDRLGNIVPGTEQVSQQTVDGKDVYTTISSPLQSFMETQMDAFQEKVKGKYMTATLVSAKTGEILATTQRPTFDADTKEGLTKDFVWRDILYQSNYEPGSTMKVMTLAAAIDNNTFPGGEVFNSSELKIADVTIRDWDVNDGLTTGRMMTFLQGFALSSNVGMTLLEQKMGDATWLDYLNRFKFGVPTRFGLTDEYAGQLPADNIVNIAQSSFGQGISVTQTQMIRAFTAIANDGVMLEPKFISAIYDPNDQTARKSQKEIVGNPVSKDAASLTRTNMILVGTDPVYGTMYNHSTGKPTVTVPGQNVALKSGTAQIADEKNGGYLVGLTNYIFSAVSMNPAENPDFILYV
2x	20	GTDGIITYEKDRLGNIVPGTEQVSQQTVDGKDVYTTLSSPLQSFMETQMDAFLEKVKGKYMTATLVSAKTGEILATTQRPTFNADTKEGITEDFVWRDILYQSNYEPGSAMKVMTLASSIDNNTFPSGEYFNSSEFKIADATTRDWDVNEGLTTGGMMTFLQGFAHSSNVGMSLLEQKMGDATWLDYLKRFKFGVPTRFGLTDEYAGQLPADNIVSIAQSSFGQGISVTQTQMLRAFTAIANDGVMLEPKFISAIYDTNNQSVRKSQKEIVGNPVSKEAASTTRNHMILVGTDPLYGTMYNHYTGKPIITVPGQNVAVKSGTAQIADEKNGGYLVGSTNYIFSAVTMNPAENPDFILYV
2x	21	GTDGIITYEKDRLGNIVPGTEQVSQRTMDGKDVYTTISSPLQSFMETQMDAFQEKVKGKYMTATLVSAKTGEILATTQRPTFDADTKEGITEDFVWRDILYQSNYEPGSTMKVMMLAAAIDNNTFPGGEVFNSSELKIADATIRDWDVNEGLTGGRMMTFSQGFAHSSNVGMTLLEQKMGDATWLDYLNRFKFGVPTRFGLTDEYAGQLPADNIVNIAQSSFGQGISVTQTQMIRAFTAIANDGVMLEPKFISAIYDPNDQTARKSQKEIVGNPVSKDAASLTRTNMVLVGTDPVYGTMYNHSTGKPTVTVPGQNVALKSGTAEIADEKNGGYLVGSTNNIFSVVAMNPAENPDFILYV
2x	22	GTDGIITYEKDRLGNIVPGTEQVSQRTMDGKDVYTTISSPLQSFMETQMDAFQEKVKGKYMTATLVSAKTGEILATTQRPTFDADTKEGITEDFVWRDILYQSNYEPGSTMKVMMLAAAIDNNTFPSGEYFNSSELKIADATIRDWDVNDGLTTGGMMTFLQGFAHSSNVGMSLLEQKMGDATWLDYLNRFKFGVPTRFGLTDEYAGQLPADNIVNIAMSAFGQGISVTQTQMLRAFTAIANDGVMLEPKFISALYDPNDQTARKSQKEIVGNPVSKDAASLTRTNMILVGTDPVYGTMYNHSTGKPTVTVPGQNVALKSGTAEIADEKNGGYLVGSTNNIFSVVAMNPAENPDFILYV
2x	23	GTDGIITYEKDRLGNIVPGTEQVSQRTMDGKDVYTTISSPLQSFMETQMDAFQEKVKGKYMTATLVSAKTGEILATTQRPTFDADTKEGITEDFVWRDILYQSNYEPGSTMKVMMLAAAIDNNTFPGGEVFNSSELKIADATIRDWDVNEGLTGGRMMTFSQGFAHSSNVGMTLLEQKMGDATWLDYLNRFKFGVPTRFGLTDEYAGQLPADNIVNIAQSSFGQGISVTQTQMIRAFTAIANDGVMLEPKFISAIYDPNNQTARKSQKEIVGNPVSKDAASLTRTNMVLVGTDPVYGTMYNHSTGKPTVTVPGQNVALKSGTAQIADEKNGGYLVGVTDYIFSAVSMSPAENPDFILYV
2x	24	GTDGIITYEKDRLGNIVPGTEQVSQQTVDGKDVYTTISSTLQSFMETQMNAFQEKVKGKYMTATLVSAKTGEILATTQRPTFDADTKEGLTKDFVWRDILYQSNYEPGSTMKVMTLAASIDNNTFPGGEYFNSSELKIADVTIRDWDVNDGLTTGRMMTFLQGFALSSNVGMSLLEQKMGDATWLDYLNRFKFGVPTRFGLTDEYAGQLPADNIVNIAQSSFGQGISVTQTQMLRAFTAIANDGVMLEPKFISAIYDTNNQSVRKSQKEIVGKPVSEDAASLTRTNMILVGTDPLYGTMYNHQTGKPIITVPGQNVAVKSGTAQIADEKNGGYLVGSTNYIFSVVTMNPAENPDFILYV
2x	25	GTDGIITYEKDRLGNIVPGTEQVSQQTVDGKDVYTTISSPLQSFMETQMDAFQEKVKGKYMTATLVSAKTGEILATTQRPTFDADTKEGITEDFVWRDILYQSNYEPGSAMKVMMLAAAIDNNTFPGGEVFNSSELKIADVTIRDWDVNEGLTGGRMMTFSQGFAHSSNVGMTLLEQKMGDATWLDYLNRFKFGVPTRFGLTDEYAGQLPADNIVNIAQSSFGQGISVTQTQMIRAFTAIANDGVMLEPKFITALYDPNNQTVRRSQKEIVGNPVSKDAAGQTRTHMVLVGTDPRYGTMYNHSTGKATVNVPGQNVALKSGTAEIADEKNGGYLVGSTNNIFSVVAMNPAENPDFILYV
2x	26	GTDGIITYEKDRVGNIVPGTELVSQQTVDGKDVYTTLSSPLQSFMETQMDAFLEKVKGKYMTATLVSAKTGEILATTQRPTFNADTKEGITEDFVWRDILYQSNYEPGSAFKVMMLASSIDNNTFPSGEYFNSSEFKIADATTRDWDVNAGLTTGGMMTFLQGFAHSSNVGTSLLEQKMGDATWLDYLKRFKFGVPTRFGLTDEYAGQLPADNIVSIAQSSFGQGISVTQTQMLRAFTAIANDGVMLEPKFISAIYDTNNQSVRKSQKEIVGNPVSKEAASTTRNHMILVGTDPLYGTMYNHYTGKPIITVPGQNVAVKSGTAQIADEKNGGYLVGSTNYIFSVVTMNPAENPDFILYV
2x	27	GTDGIITYEKDRLGNIVPGTEQVSQRTMDGKDVYTTISSPLQSFMETQMDAFQEKVKGKYMTATLVSAKTGEILATTQRPTFDADTKEGITEDFVWRDILYQSNYEPGSTMKVMMLAAAIDNNTFPGGEVFNSSELKIADATIRDWDVNEGLTGGRMMTFSQGFAHSSNVGMTLLEQKMGDATWLDYLNRFKFGVPTRFGLTDEYAGQLPADNIVNIAQSSFGQGISVTQTQMIRAFTAIANDGVMLEPKFISAIYDPNDQTARKSQKEIVGNPVSKDAASLTRTNMVLVGTDPVYGTMYNHSTGKPTVTVPGQNVALKSGTAQIADEKNGGYIVGLTDYIFSAVSMSPAENPDFILYV
2x	28	GTDGIITYEKDRLGNIVPGTEQVSQQTVDGKDVYTTISSPLQSFMETQMDAFQEKVKGKYMTATLVSAKTGEILATTQRPTFDADTKEGITEDFVWRDILYQSNYEPGSTMKVMMLAAAIDNNTFPGGEVFNSSELKIADATIRDWDVNEGLTGGRMMTFSQGFAHSSNVGMTLLEQKMGDATWLDYLNRFKFGVPTRFGLTDEYAGQLPADNIVNIAMSAFGQGISVTQTQMLRAFTAIANDGVMLEPKFISALYDPNDQSVRKSQKEIVGNPVSKEAASVTRDHMVMVGTDPTYGTMYNHSTGKATVNVPGQNVALKSGTAEIADEKNGGYLTGSTNNIFSVVSMHPAENPDFILYV
2x	29	GKDGIITYEKDRLGNIVPGTEQVSQQTVDGKDVYTTISSTLQSFMETQMNAFQEKVKGKYMTATLVSAKTGEILATTQRPTFDADTKEGLTKDFVWRDILYQSNYEPGSTMKVMTLAAAIDNNTFPGGEVFNSSELKIADVTIRDWDVNEGLTGGRMMTFSQGFALSSNVGMTLLEQKMGDATWLDYLNRFKFGVPTRFGLTDEYAGQLPADNIVNIAQSSFGQGISVTQTQMLRAFTAIANDGVMLEPKFISAIYDTNNQSVRKSQKEIVGKPVSEDAASLTRTNMILVGTDPLYGTMYNHQTGKPIITVPGQNVAVKSGTAQIADEKNGGYLVGSTNYIFSVVTMNPAENPDFILYV
2x	30	GTDGIITYEKDRLGNIVPGTEQVSQRTMDGKDVYTTISSPLQSFMETQMDSFQEKVKGKYMTATLVSAKTGEILATTQRPTFDADTKEGLTKDFVWRDILYQSNYEPGSTMKVMTLAAAIDNNTFPGGEVFNSSELKVADATIRDWDVNEGLTGGGMMTFSQGFAHSSNVGMTLLEQKMGDATWLDYLNRFKFGIPTRFGLTDEYAGQLPADNIVNIAQSSFGQGISVTQTQMIRAFTAIANDGVMLEPKFITALYDPNNQSVRKSQKEIVGNPVSKDAASQTRTHMVLVGTDPRYGTMYNHSTGKATVNVPGQNVALKSGTAEIADEKNGGYLVGSTNNIFSVVAMNPAENPDFILYV
2x	31	GTDGIITYEKDRLGNIVPGTEQVSQRTMDGKDVYTTISSPLQSFMETQMDAFQEKVKGKYMTATLVSAKTGEILATTQRPTFDADTKEGITEDFVWRDILYQSNYEPGSTMKVMMLAAAIDNNTFPGGEVFNSSELKIADATIRDWDVNEGLTGGRMMTFSQGFAHSSNVGMTLLEQKMGDATWLDYLNRFKFGVPTRFGLTDEYAGQLPADNIVNIAQSSFGQGISVTQTQMIRAFTAIANDGVMLEPKFISAIYDPNDQTARKSQKEIVGNPVSKDAASLTRTNMVLVGTDPVYGTMYNHSTGKPTVTVPGRNVALKSGTAQIADEKNGGYLVGLTDYIFSAVSMSPAENPDFILYV
2x	32	GTDGIITYEKDRLGNIVPGTEQVSQQTVDGKDVYTTISSPLQSFMETQMDAFQEKVKGKYMTATLVSAKTGEILATTQRPTFDADTKEGITEDFVWRDILYQSNYEPGSTMKVMMLAAAIDNNTFPGGEVFNSSELKIADATIRDWDVNEGLTGGRMMTFSQGFAHSSNVGMTLLEQKMGDATWLDYLNRFKFGVPTRFGLTDEYAGQLPADNIVNIAQSSFGQGISVTQTQMIRAFTAIVNDGVMLEPKFISAIYDPNDQTARKSQKEIVGNPVSKDAASLTRTNMILVGTDPVYGTMYNHSTGKPTVTVPGQNVALKSGTAEIADEKNGGYLVGSTNNIFSVVAMNPAENPDFILYV
2x	33	GKDGIITYEKDRLGNIVPGTEQVSQQTVDGKDVYTTLSSPLQSFMETQMDAFLEKVKGKYMTATLVSAKTGEILATTQRPTFNADTKEGITEDFVWRDILYQSNYEPGSAFKVMMLASSIDNNTFPSGEYFNSSEFKIADATTRDWDVNAGLTTGGMMTFLQGFAHSSNVGTSLLEQKMGDATWLDYLKRFKFGVPTRFGLTDEYAGQLPADNIVSIAQSSFGQGISVTQTQMLRAFTAIANDGVMLEPKFISAIYDTNNQSVRKSQKEIVGNPVSKEAASTTRNHMILVGTDPLYGTMYNHYTGKPIITVPGQNVAVKSGTAQIADEKNGGYLVGSTNYIFSVVTMNPAENPDFILYV
2x	34	GTDGIITYEKDRLGNIVPGTEQVSQRTMDGKDVYTTISSPLQSFMETQMDAFQEKVKGKYMTATLVSAKTGEILATTQRPTFDADTKEGITEDFVWRDILYQSNYEPGSTMKVMMLAAAIDNNTFPGGEVFNSSELKIADATIRDWDVNEGLTGGRMMTFSQGFAHSSNVGMTLLEQKMGDATWLDYLNRFKFGVPTRFGLTDEYAGQLPADNIVNIAQSSFGQGISVTQTQMIRAFTAIANDGVMLEPKFISAIYDPNDQTARKSQKEIVGNPVSKDAASLTRTNMVLVGTDPVYGTMYNHSTGKPTVTVPGQNVALKSGTAQIADEKNGGYLVGLTDYIFSAVSMSPTENPDFILYV
2x	35	GTDGIITYEKDRLGNIVPGTEQVSQQTVDGKDVYTTISSPLQSFMETQMDAFQEKVKGKYMTATLVSAKTGEILATTQRPTFDADTKEGITEDFVWRDILYQSNYEPGSTMKVMMLAAAIDNNTFPSGEYFNSSELKIADVTIRDWDVNDGLTTGRMMTFLQGFALSSNVGMSLLEQKMGDTTWLDYLNRFKFGVPTRFGLTDEYAGQLPADNIVNIAQSSFGQGISVTQTQMIRAFTAIANDGVMLEPKFISAIYDPNDQTARKSQKEIVGNPVSKDAASLTRTNMILVGTDPVYGTMYNHSTGKPTVTVPGQNVALKSGTAQIADEKNGGYLVGLTNYIFSAVSMNPAENPDFILYV
2x	36	GTDGIITYEKDRVGNIVPGTELVSQQTVDGKDVYTTLSSPLQSFMETQMDAFLEKVKGKYMTATLVSAKTGEILATTQRPTFNADTKEGITEDFVWRDILYQSNYEPGSAMKVMTLASSIDNNTFPSGEYFNSSEFKIADATTRDWDVNEGLTTGGMMTFLQGFAHSSNVGMSLLEQKMGDATWLDYLKRFKFGVPTRFGLTDEYAGQLPADNIVSIAQSSFGQGISVTQTQMLRAFTAIANDGVMLEPKFISAIYDTNNQSVRKSQKEIVGNPVSKEAASTTRNHMILVGTDPLYGTMYNHYTGKPIITVPGQNVAVKSGTAQIADEKNGGYLVGSTNYIFSAVTMNPAENPDFILYV
2x	37	GTDGIITYEKDRLGNIVPGTEQVSQQTVDGKDVYTTISSPLQSFMETQMDAFLEKVKGKYMTATLVSAKTGEILATTQRPTFNADTKEGITEDFVWRDILYQSNYEPGSAFKVMMLASSIDNNTFPSGEYFNSSEFKIADATTRDWDVNAGLTTGGMMTFLQGFAHSSNVGTSLLEQKMGDATWLDYLKRFKFGVPTRFGLTDEYAGQLPADNIVSIAQSSFGQGISVTQTQMLRAFTAIANDGVMLEPKFISAIYDTNNQSVRKSQKEIVGNPVSKEAASTTRNHMILVGTDPLYGTMYNHYTGKPIITVPGQNVAVKSGTAQIADEKNGGYLVGSTNYIFSVVTMNPAENPDFILYV
2x	38	GTDGIITYEKDRLGNIVPGTEQVSQRTMDGKDVYTTISSPLQSFMETQMDAFQEKVKGKYMTATLVSAKTGEILATTQRPTFDADTKEGITEDFVWRDILYQSNYEPGSTMKVMMLAAAIDNNTFPGGEVFNSSELKIADATIRDWDVNEGLTGGRMMTFSQGFAHSSNVGITLLEQKMGDATWLDYLNRFKFGVPTRFGLTDEYAGQLPADNIVNIAQSSFGQGISVTQTQMIRAFTAIANDGVMLEPKFISAIYDPNDQTARKSQKEIVGNPVSKDAASLTRTNMVLVGTDPVYGTMYNHSTGKPTVTVPGQNVALKSGTAQIADEKNGGYLVGVTDYIFSAVSMSPAENPDFILYV
2x	39	GTDGIITYEKDRLGNIVPGTEQVSQRTMDGKDVYTTISSPLQSFMETQMDAFQEKVKGKYMTATLVSAKTGEILATTQRPTFDADTKEGITEDFVWRDILYQSNYEPGSTMKVMMLAAAIDNNTFPGGEVFNSSELKIADATIRDWDVNEGLTGGRMMTFSQGFAHSSNVGMTLLEQKMGDATWLDYLNRFKFGVPTRFGLTDEYAGQLPADNIVNIAQSSFGQGISVTQTQMIRAFTAIANDGVMLEPKFISAIYDPNDQTARKSQKEIVGNPVSKDAASLTRTNMVLVGTDPVYGTMYNHSTGKPTVTVPGQNVALKSGTAQIADEKNGGYLVGLTDYIFSAVSMNPAENPDFILYV
2x	40	GKDGIITYEKDRLGNIVPGTEQVSQQTVDGKDVYTTISSTLQSFMETQMNAFQEKVKGKYMTATLVSAKTGEILATTQRPTFDADTKEGLTKDFVWRDILYQSNYEPGSTMKVMTLASSIDNNTFPSGEYFNSSELKIADVTIRDWDVNDGLTTGRMMTFLQGFALSSNVGMSLLEQKMGDTTWLDYLNRFKFGVPTRFGLTDEYAGQLPADNIVNIAQSSFGQGISVTQTQMLRAFTAIANDGVMLEPKFISAIYDTNNQSVRKSQKEIVGKPVSEDAASLTRTNMILVGTDPIYGTMYNHYTGKPIITVPGQNVAVKSGTAQIADEKNGGYLVGSTNYIFSVVTMNPAENPDFILYV
2x	41	GTDGIITYEKDRLGNIVPGTEQVSQRTMDGKDVYTTISSPLQSFMETQMDAFQEKVKGKYMTATLVSAKTGEILATTQRPTFDADTKEGITEDFVWRDILYQSNYEPGSTMKVMMLAAAIDNNTFPGGEVFNSSELKIADATIRDWDVNEGLTGGRMMTFSQGFAHSSNVGMTLLEQKMGDATWLDYLNRFKFGVPTRFGLTDEYAGQLPADNIVNIAQSSFGQGISVTQTQMIRAFTAIANDGVMLEPKFISAIYDPNDQTARKSQKEIVGNPVSKDAASLTRTNMVLIGTDPVYGTMYNHSTGKPTVTVPGQNVALKSGTAQIADEKNGGYLVGVTDYIFSAVSMSPAENPDFILYV
2x	42	GTDGIITYEKDRLGNIVPGTEQVSQRTMDGKDVYTTISSPLQSFMETQMDAFQEKVKGKDMTATLVSAKTGEILATTQRPTFDADTKEGITEDFVWRDILYQSNYEPGSTMKVMMLAAAIDNNTFPGGEVFNSSELKIADATIRDWDVNEGLTGGRMMTFSQGFAHSSNVGMTLLEQKMGDATWLDYLNRFKFGVPTRFGLTDEYAGQLPADNIVNIAQSSFGQGISVTQTQMIRAFTAIANDGVMLEPKFISAIYDPNDQTARKSQKEIVGNPVSKDAASLTRTNMVLVGTDPVYGTMYNHSTGKPTVTVPGQNVALKSGTAQIADEKNGGYLVGLTDYIFSAVSMSPAENPDFILYV
2x	43	GTDGIITYEKDRLGNIVPGTEQVSQQTVDGKDVYTTISSTLQSFMETQMDAFLEKVKGKYMTATLVSAKTGEILATTQRPTFNADTKEGITEDFVWRDILYQSNYEPGSAMKVMTLASSIDNNTFPSGEYFNSSEFKIADATTRDWDVNEGLTTGGMMTFLQGFAHSSNVGMSLLEQKMGDATWLDYLKRFKFGVPTRFGLTDEYAGQLPADNIVSIAQSSFGQGISVTQTQMLRAFTAIANDGVMLEPKFISAIYDTNNQSVRKSQKEIVGNPVSKEAASTTRNHMILVGTDPLYGTMYNHYTGKPIITVPGQNVAVKSGTAQIADEKNGGYLVGSTNYIFSAVTMNPAENPDFILYV
2x	44	GTDGIITYEKDRLGNIVPGTEQVSQQTVDGKDVYTTISSTLQSFMETQMNAFQEKVKGKYMTATLVSAKTGEILATTQRPTFDADTKEGLTKDFVWRDILYQSNYEPGSTMKVMTLAAAIDNNTFPGGEVFNSSELKIADATIRDWDVNDGLTTGGMMTFLQGFAHSSNVGMSLLEQKMGDATWLDYLNRFKFGVPTRFGLTDEYSGQLPADNIVNIAMSAFGQGISVTQTQMIRAFTAIANDGVMLEPKFISAIYDPNDQTARKSQKEIVGNPVSKDAASLTRTNMILVGTDPVYGTMYNHSTGKPTVTVPGQNVALKSGTAQIADEKNGGYLVGLTNYIFSAVSMNPAENPDFILYV
2x	46	GTDGIITYEKDRLGNIVPGTEQVSQQTVDGKDVYTTISSTLQSFMETQMNAFQEKVKGKYMTATLVSAKTGEILATTQRPTFDADTKEGLTKDFVWRDILYQSNYEPGSAMKVMTLASSIDNNTFPSGEYFNSSEFKIADATTRDWDVNEGLTTGGMMTFLQGFAHSSNVGMSLLEQKMGDATWLDYLNRFKFGVPTRFGLTDEYAGQLPADNIVSIAQSSFGQGISVTQTQMLRAFTAIANDGVMLEPKFISAIYDTNNQSVRKSQKEIVGNPVSKEAASTTRNHMILVGTDPLYGTMYNHYTGKPIITVPGQNVAVKSGTAQIADEKNGGYLVGSTNYIFSAVTMNPAENPDFILYV
2x	47	GKDGIITYEKDRLGNIVPGTEQVSQQTVDGKDVYTTLSSPLQSFMETQMDAFLEKVKGKYMTATLVSAKTGEILATTQRPTFNADTKEGITEDFVWRDILYQSNYEPGSAMKVMTLASSIDNNTFPSGEYFNSSEFKIADATTRDWDVNDGLTTGGMMTFLQGFAHSSNVGMSLLEQKMGDATWLDYLKRFKFGVPTRFGLTDEYAGQLPADNIVSIAQSSFGQGISVTQTQMLRAFTAIANDGVMLEPKFISAIYDTNNQSVRKSQKEIVGNPVSKEAASTTRNHMILVGTDPLYGTMYNHYTGKPIITVPGQNVAVKSGTAQIADEKNGGYLVGSTNYIFSVVTMNPAENPDFILYV
2x	48	GTDGIITYEKDRLGNIVPGTEQVSQRTMDGKDVYTTISSPLQSFMETQMDAFQEKVKGKYMTATLVSAKTGEILATTQRPTFDADTKEGITEDFVWRDILYQSNYEPGSTMKVMMLAAAIDNNTFPGGEVFNSSELKIADATIRDWDVNEGLTTGGMMTFLQGFAHSSNVGMSLLEQKMGDATWLDYLKRFKFGVPTRFGLTDEYAGQLPADNIVSIAQSSFGQGISVTQTQMLRAFTAIANDGVMLEPKFISAIYDTNNQSVRKSQKEIVGNPVSKEAASTTRNHMILVGTDPLYGTMYNHYTGKPIITVPGQNVAVKSGTAQIADEKNGGYLVGSTNYIFSVVTMNPAENPDFILYV
2x	49	GTDGIITYEKDRLGNIVPGTEQVSQRTMDGKDVYTTISSPLQSFMETQMDAFQEKVKGKYMTATLVSAKTGEILATTQRPTFDADTKEGITEDFVWRDILYQSNYEPGSTMKVMMLAAAIDNNTFPGGEVFNSSELKIADATIRDWDVNEGLTGGRMMTFSQGFAHSSNVGMTLLEQKMGDATWLDYLNRFKFGVPTRFGLTDEYAGQLPADNIVNIAQSSFGQGISVTQTQMIRAFTAIANDGVMLEPKFISAIYDPNDQTARKSQKEIVGNPVSKDAASLTRTNMVLVGTDPVYGIMYNHSTGKPTVTVPGQNVALKSGTAQIADEKNGGYLVGLTDYIFSAVSMSPAENPDFILYV
2x	50	GTDGIITYEKDRLGNIVPGTEQVSQQTVDGKDVYTTISSTLQSFMETQMNAFQEKVKGKYMTATLVSAKTGEILATTQRPTFDADTKEGLTKDFVWRDILYQSNYEPGSTMKVMTLAAAIDNNTFPGGEVFNSSELKIADATIRDWDVNDGLTTGGMMTFLQGFAHSSNVGMSLLEQKMGDTTWLDYLNRFKFGVPTRFGLTDEYAGQLPADNIVNIAMSAFGQGISVTQTQMIRAFTAIANDGVMLEPKFISAIYDPNDQTARKSQKEIVGNPVSKDAASLTRTNMVLVGTDPVYGTMYNHSTGKPTVTVPGQNVALKSGTAQIADEKNGGYLVGLTDYIFSAVSMSPAENPDFILYV
2x	51	GTDGIITYEKDRVGNIVPGTELVSQQTVDGKDVYTTLSSPLQSFMETQMDAFLEKVKGKYMTATLVSAKTGEILATTQRPTFNADTKEGITEDFVWRDILYQSNYEPGSAFKVMTLASSIDNNTFPSGEYFNSSEFKIADATTRDWDVNEGLTTGGMMTFSQGFAHSSNVGTSLLEQKMGDATWLDYLNRFKFGVPTRFGLTDEYAGQLPADNIVSIAQSSFGQGISVTQTQMLRAFTAIANDGVMLEPKFISAIYDTNNQSVRKSQKEIVGNPVSKEAASTTRNHMILVGTDPLYGTMYNHYTGKPIITVPGQNVAVKSGTAQIADEKNGGYLVGSTNYIFSVVTMNPAENPDFILYV
2x	52	GTDGIITYEKDRLGNIVPGTELVSQQTVDGKDVYTTLSSPLQSFMETQMDAFLEKVKGKYMTATLVSAKTGEILATTQRPTFNADTKEGITEDFVWRDILYQSNYEPGSAFKVMMLASSIDNNTFPSGEYFNSSEFKIADATTRDWDVNEGLTTGGMMTFSQGFAHSSNVGTSLLEQKMGDATWLDYLKRFKFGVPTRFGLTDEYAGQLPADNIVSIAQSSFGQGISVTQTQMLRAFTAIANDGVMLEPKFISAIYDTNNQSVRKSQKEIVGNPVSKEAASTTRNHMILVGTDPLYGTMYNHYTGKPIITVPGQNVAVKSGTAQIADEKNGGYLVGSTNYIFSVVTMNPAENPDFILYV
2x	53	GTDGIITYEKDRLGNIVPGTEQVSQRTMDGKDVYTTISSPLQSFMETQMDAFQEKVKGKYMTATLVSAKTGEILATTQRPTFDADTKEGITEDFVWRDILYQSNYEPGSTMKVMMLAAAIDNNTFPGGEVFNSSELKIADATIRDWDVNEGLTGGRTMTFSQGFAHSSNVGMTLLEQKMGDATWLDYLNRFKFGVPTRFGLTDEYAGQLPADNIVNIAQSSFGQGISVTQTQMIRAFTAIANDGVMLEPKFISAIYDPNDQTARKSQKEIVGNPVSKDAASLTRTNMVLVGTDPVYGTMYNHSTGKPTVTVPGQNVALKSGTAQIADEKNGGYLVGLTDYIFSVVSMSPAENPDFILYV
2x	54	GTDGIITYEKDRLGNIIPGTEQVSQQTVDGKDVYTTISSPLQSFMETQMDAFQEKVKGKYMTATLVSAKTGEILATTQRPTFDADTKEGITEDFVWRDILYQSNYEPGSTMKVMMLAAAIDNNTFPGVEVFNSSELKIADATIRDWDVNEGLTGGRMMTFSQGFAHSSNVGMTLLEQKMGDATWLDYLNRFKFGVPTRFGLTDEYAGQLPADNIVNIAQSSFGQGISVTQTQMLRAFTAIANDGVMLEPKFISAIYDPNYQTARKSQKEIVGNPVSKDAASLTRTNMILVGTDSVYGTMYNHSTGKPTVTVPGQNVALKSGTAEIADEKNGGYLVGSTNNIFSVVAMNPAENPDFILYV
2x	55	GTDGIITYEKDRLGNIVPGTELVSQQTVDGKDVYTTLSSPLQSFMETQMDAFLEKVKGKYMTATLVSAKTGEILATTQRPTFNADTKEGITEDFVWRDILYQSNYEPGSAMKVMTLASSIDNNTFPSGEYFNSSEFKIADATTRDWDVNEGLTTGGMMTFLQGFAHSSNVGMSLLEQKMGDATWLDYLKRFKFGVPTRFGLTDEYAGQLPADNIVSIAQSSFGQGISVTQTQMLRAFTAIANDGVMLEPKFISAIYDTNNQSVRKSQKEIVGNPVSKEAASTTRNHMILVGTDPLYGTMYNHYTGKPIITVPGQNVAVKSGTAQIADEKNGGYLVGSTNYIFSVVTMNPAENPDFILYV
2x	56	GTDGIITYEKDRLGNIVPGTEQVSQQTVDGKDVYTTISSTLQSFMETQMDAFLEKVKGKYMTATLVSAKTGEILATTQRPTFNADTKEGITEDFVWRDILYQSNYEPGSAMKVMTLASSIDNNTFPSGEYFNSSEFKIADATTRDWDVNDGLTTGGMMTFLQGFAHSSNVGMSLLEQKMGDATWLDYLKRFKFGVPTRFGLTDEYAGQLPADNIVSIAQSSFGQGISVTQTQMLRAFTAIANDGVMLEPKFISAIYDTNNQSVRKSQKEIVGNPVSKEAASTTRNHMILVGTDPLYGTMYNHYTGKPIITVPGQNVAVKSGTAQIADEKNGGYLVGSTNYIFSVVTMNPAENPDFILYV
2x	57	GTDGIITYEKDRLGNIVPGTEQVSQRTMDGKDVYTTISSPLQSFMETQMDAFQEKVKGKYMTATLVSAKTGEILATTQRPTFDADTKEGLTKDFVWRDILYQSNYEPGSTMKVMTLAAAIDNNTFPGGEVFNSSELKIADVTIRDWDVNDGLTTGRMMTFLQGFALSSNVGMSLLEQKMGDTTWLDYLNRFKFGVPTRFGLTDEYAGQLPADNIVNIAQSSFGQGISVTQTQMIRAFTAIANDGVMLEPKFISAIYDPNDQTARKSQKEIVGNPVSKDAASLTRTNMVLVGTDPVYGTMYNHSTGKPTVTVPGQNVALKSGTAQIADEKNGGYLVGLTNYIFSAVSMNPAENPDFILYV
2x	59	GTDGIITYEKDRLGNIVPGTEQVSQRTMDGKDVYTTISSPLQSFMETQMDAFQEKVKGKYMTATLVSAKTGEILATTQRPTFDADTKEGITEDFVWRDILYQSNYEPGSTMKVMMLAAAIDNNTFPGGEVFNSSELKIADATIRDWDVNEGLTGGRMMTFSQGFAHSSNVGMTLLEQKMGDATWLDYLNRFKFGVPTRFGLTDEYAGQLPADNIVNIAQSSFGQGISVTQTQMIRAFTAIANDGVMLEPKFISAIYDPNDQTARKSQKEIVGNPVSKDAASLTRTNMVLIGTDPVYGTMYNHSTGKPTVTVPGQNVALKSGTAQIADEKNGGYLVGLTDYIFSAVSMSPAENPDFILYV
2x	60	GTDGIITYEKDRLGNIVPGTEQVSQQTVDGKDVYTTISSTLQSFMETQMNAFQEKVKGKYMTATLVSAKTGEILATTQRPTFDADTKEGITEDFVWRDILYQSNYEPGSPMKVMMLAAAIDNNTFPGGEVFNSSELKIADVTIRDWDVNEGLTGGRMMTFSQGFAHSSNVGMTLLEQKMGDATWLDYLNRFKFGVPTRFGLTDEYAGQLPADNIVNIAQSSFGQGISVTQTQMIRAFTAIANDGVMLEPKFISAIYDPNDQTARKSQKEIVGNPVSKDAASLTRTNMVLVGTDPVYGTMYNHSTGKPTVTVPGQNVALKSGTAQIADEKNGGYLVGVTDYIFSAVSMSPAENPDFILYV
2x	61	GTDGIITYEKDRLGNIVPGTEQVSQRTMDGKDVYTTISSPLQSFMETQMDAFQEKVKGKYMTATLVSAKTGEILATTQRPTFDADTKEGITEDFVWRDILYQSNYEPGSTMKVMMLAAAIDNNTFPGGEVFNSSELKIADATIRDWDVNEGLTGGRMMTFSQGFAHSSNVGMTLLEQKMGDATWLDYLNRFKFGVPTRFGLTDEYAGQLPADNIVNIAQSSFGQGISVTQTQMIRAFTAIANDGVMLEPKFISAIYDPNDQTARKSQKEIVGNPVSKDAASLTRTNMVLVGTDPVYGTMYNHSTGKPTVTVPGQNVALKSGAAQIADEKNGGYLVGVTDYIFSAVSMSPAENPDFILYV
2x	62	GTDGIITYEKDRVGNIVPGTELVSQQTVDGKDVYTTLSSPLQSFMETQMDAFLEKVKGKYMTATLVSAKTGEILATTQRPTFNADTKEGITEDFVWRDILYQSNYEPGSAFKVMMLASSIDNNTFPSGEYFNSSEFKIADATTRDWDVNAGLTTGGMMTFSQGFAHSSNVGTSLLEQKMGDATWLDYLKRFKFGVPTRFGLTDEYAGQLPADNIVSIAQSSFGQGISVTQTQMLRAFTAIANDGVMLEPKFISAIYDTNNQSVRKSQKEIVGNPVSKEAASTTRNHMILVGTDPLYGTMYNHYTGKPIITVPGQNVAVKSGTAQIADEKNGGYLVGSTNYIFSAVTMNPAENPDFILYV
2x	63	GTDGIITYEKDRLGNIVPGTEQVSQQTVDGKDVYTTISSPLQSFMETQMDAFLEKVKGKYMTATLVSAKTGEILATTQRPTFNADTKEGITEDFVWRDILYQSNYEPGSAMKVMTLASSIDNNTFPSGEYFNSSEFKIADATTRDWDVNDGLTTGGMMTFLQGFAHSSNVGMSLLEQKMGDATWLDYLKRFKFGVPTRFGLTDEYAGQLPADNIVSIAQSSFGQGISVTQTQMLRAFTAIANDGVMLEPKFISAIYDTNNQSVRKSQKEIVGNPVSKEAASTTRNHMILVGTDPLYGTMYNHYTGKPIITVPGQNVAVKSGTAQIADEKNGGYLVGSTNYIFSVVTMNPAENPDFILYV
2x	64	GTDGIITYEKDRLGNIVPGTEQVSQRTMDGKDVYTTISSPLQSFMETQMDAFQEKVKGKYMTATLVSAKTGEILATTQRPTFDADTKEGITEDFVWRDILYQSNYEPGSTMKVMTLAAAIDNNTFPGGEVFNSSELKIADATIRDWDVNEGLTGGRMMTFSQGFAHSSNVGMTLLEQKMGDATWLDYLNRFKFGVPTRFGLTDEYAGQLPADNIVNIAQSSFGQGISVTQTQMIRAFTAIANDGVMLEPKFISAIYDPNDQTARKSQKEIVGNPVSKDAASLTRTNMVLVGTDPVYGTMYNHSTGKPTVTVPGQNVALKSGTAQIADEKNGGYLVGLTDYIFSAVSMSPAENPDFILYV
2x	65	GTDGIITYEKDRLGNIVPGTEQVSQQTVDGKDVYTTISSPLQSFMETQMDAFQEKVKGKYMTATLVSAKTGEILATTQRPTFDADTKEGITEDFVWRDILYQSNYEPGSAMKVMTLASSIDNNTFPSGEYFNSSEFKIADATTRDWDVNDGLTTGGMMTFLQGFAHSSNVGMSLLEQKMGDATWLDYLKRFKFGVPTRFGLTDEYAGQLPADNIVSIAQSSFGQGISVTQTQMLRAFTAIANDGVMLEPKFISAIYDTNNQSVRKSQKEIVGNPVSKEAASTTRNHMILVGTDPLYGTMYNHYTGKPIITVPGQNVAVKSGTAQIADEKNGGYLVGSTNYIFSVVTMNPAENPDFILYV
2x	66	GTDGIITYEKDRLGNIVPGTEQVSQRTMDGKDVYTTISSPLQSFMETQMDAFQEKVKGKYMTATLVSAKTGEILATTQRPTFDADTKEGITEDFVWRDILYQSNYEPGSTMKVMMLAAAIDNNTFPGGEVFNSSELKIADATIRDWDVNEGLTGGRMMTFSQGFAHSSNVGMTLLEQKMGDATWLDYLNRFKFGVPTRFGLTDEYAGQLPADNIVNIAQSSFGQGISVTQTQMIRAFTAIANDGVMLEPKFISAIYDPNDQTARKSQKEIVGNPVSKDAASLTRTNMVLVGTDPVYGTMYNHSTGKPIVTVPGQNVALKSGTAQIADEKNGGYLVGVTDYIFSAVSMSPAENPDFILYV
2x	67	GTDGIITYEKDRLGNIVPGTEQVSQQTVDGKDVYTTISSPLQSFMETQMDAFQEKVKGKYMTATLVSAKTGEILATTQRPTFDADTKEGLTKDFVWRDILYQSNYEPGSTMKVMTLAAAIDNNTFPGGEVFNSSELKVADVTIRDWDVNEGLTGGRMMTFSQGFALSSNVGMTLLEQKMGDATWLDYLNRFKFGVPTRFGLTDEYAGQLPADNIVNIAQSSFGQGISVTQTQMIRAFTAIANDGVMLEPKFISAIYDPNDQTARKSQKEIVGNPVSKDAASLTRTNMVLVGTDPVYGTMYNHSTGKPTVTVPGQNVALKSGTAQIADEKNGGYLVGLTNYIFSAVSMNPAENPDFILYV
2x	69	GTDGIITYEKDRLGNIVPGTEQVSQRTMDGKDVYTTISSPLQSFMETQMDAFQEKVKGKYMTATLVSAKTGEILATTQRPTFDADTKEGITEDFVWRDILYQSNYEPGSTMKVMMLAAAIDNNTFPGGEVFNSSELKIADATIRDWDVNEGLTGGRMMTFSQGFAHSSNVGMTLLEQKMGDATWLDYLNRFKFGVPTRFGLTDEYAGQLPADNIVNIAQSSFGQGISVTQTQMIRAFTAIANDGVMLEPKFISAIYDPNDQTARKSQKEVVGNPVSKDAASLTRTNMILVGTDPVYGTMYNHSTGKPTVNVPGQNVALKSGTAEIADEKNGGYLVGSTNNIFSVVAMNPAENPDFILYV
2x	70	GTDGIITYEKDRVGNIVPGTEQVSQQTVDGKDVYTTLSSPLQSFMETQMDAFLQKVKGKYMTATLVSAKTGEILATTQRPTFNADTKEGITEDFVWRDILYQSNYEPGSAFKVMMLASSIDNNTFPSGEYFNSSEFKIADATTRDWDVNAGLTTGGMMTFLQGFAHSSNVGTSLLEQKMGDATWLDYLKRFKFGVPTRFGLTDEYAGQLPADNIVSIAQSSFGQGISVTQTQMLRAFTAIANDGVMLEPKFISAIYDTNNQSVRKSQKEIVGNPVSKEAASTTRNHMILVGTDPLYGTMYNHYTGKPIITVPGQNVAVKSGTAQIADEKNGGYLVGSTNYIFSVVTMNPAENPDFILYV
2x	71	GTDGIITYEKDRLGNIVPGTEQVSQRTMDGKDVYTTISSPLQSFMETQMDAFQEKVKGKYMTATLVSAKTGEILATTQRPTFDADTKEGITEDFVWRDILYQSNYEPGSTMKVMMLAAAIDNNTFPGGEVFNSSELKIADATIRDWDVNEGLTGGRMMTFSQGFAHSSNVGMTLLEQKMGDATWLDYLNRFKFGVPTRFGLTDEYAGQLPADNIVNIAQSSFGQGISVTQTQMIRAFTAIANDGVMLEPKFISAIYDPNDQTARKSQKEIVGNPVSKDAASLTRTNMVLVGTDPVYGTMYNHSTGKPTVTVPGQNVALKSGTAQIADEKNGGYLVGVTDYIFSTVSMSPAENPDFILYV
2x	72	GTDGIITYEKDRLGNIVPGTEQVSQRTMDGKDVYTTISSPLQSFMETQMDAFQEKVKGKYMTATLVSAKTGEILATTQRPTFDADTKEGITEDFVWRDILYQSNYEPGSTMKVMMLAAAIDNNTFPGGEVFNSSELKIADATIRDWDVNEGLTGGRMMTFSQGFAHSSNVGMTLLEQKMGDATWLDYLNRFKFGVPTRFGLTDEYAGQLPADNIVNIAQSSFGQGISVTQTQMIRAFTAIANDGVMLEPKFITALYDPNDQTVRRSQKEIVGNPVSKDAASLTRTHMVLVGTDPRYGTMYNHGTGKATVNVPGQNVALKSGTAEIADEKNGGYLVGSTNNIFSVVAMNPAENPDFILYV
2x	73	GTDGIITYEKDRLGNIVPGTEQVSQRTMDGKDVYTTISSPLQSFMETQMDAFLEKVKGKYMTATLVSAKTGEILATTQRPTFNADTKEGITEDFVWRDILYQSNYEPGSAMKVMTLASSIDNNTFPSGEYFNSSEFKIADATTRDWDVNDGLTTGGMMTFLQGFAHSSNVGMSLLEQKMGDATWLDYLKRFKFGVPTRFGLTDEYAGQLPADNIVSIAQSSFGQGISVTQTQMLRAFTAIANDGVMLEPKFISAIYDTNNQSVRKSQKEIVGNPVSKEAASTTRNHMILVGTDPLYGTMYNHYTGKPIITVPGQNVAVKSGTAQIADEKNGGYLVGSTNYIFSVVTMNPAENPDFILYV
2x	74	GTDGIITYEKDRLGNIVPGTEQVSQRTMDGKDVYTTISSPLQSFMETQMDAFQEKVKRKYMTATLVSAKTGEILATTQRPTFDADTKEGITEDFVWRDILYQSNYEPGSTMKVMMLAAAIDNNTFPGGEVFNSSELKIADATIRDWDVNEGLTGGRMMTFSQGFAHSSNVGMTLLEQKMGDATWLDYLNRFKFGVPTRFGLTDEYAGQLPADNIVNIAQSSFGQGISVTQTQMIRAFTAIANDGVMLEPKFISAIYDPNDQTARKSQKEIVGNPVSKDAASLTRTNMVLVGTDPVYGTMYNHSTGKPTVTVPGQNVALKSGTAQIADEKNGGYLVGVTDYIFSAVSMSPAENPDFILYV
2x	75	GTDGIITYEKDRLGNIVPGTEQVSQRTMDGKDVYTTISSPLQSFMETQMDAFQEKVKGKYMTATLVSAKTGEILATTQRPTFDADTKEGITEDFVWRDILYQSNYEPGSTIKVMMLAAAIDNNTFPGGEVFNSSELKIADATIRDWDVNEGLTGGRMMTFSQGFAHSSNVGMTLLEQKMGDATWLDYLNRFKFGVPTRFGLTDEYAGQLPADNIVNIAQSSFGQGISVTQTQMIRAFTAIANDGVMLEPKFISAIYDPNDQTARKSQKEIVGNPVSKDAASLTRTNMVLVGTDPVYGTMYNHSTGKPTVTVPGQNVALKSGTAQIADEKNGGYLVGLTDYIFSAVSMSPAENPDFILYV
2x	76	GKDGIITYEKDRLGNIVPGTEQVSQQTVDGKDVYTTISSTLQSFMETQMDAFQEKVKGKYMTATLVSAKTGEILATTQRPTFDADTKEGLTKDFVWRDILYQSNYEPGSTMKVMTLASSIDNNTFPSGEYFNSSELKIADATIRDWDVNDGLTTGGMMTFLQGFAYSSNVGMSLLEQKMGDATWLDYLNRFKFGVPTRFGLTDEYSGQLPADNIVNIAMSAFGQGISVTQTQMLRAFTAIANDGVMLEPKFISAIYDPNDQTARKSQKEIVGNPVSKDAASLTRTNMVLVGTDPVYGTMYNHSTGKPTVTVPGQNVALKSGTAQIADEKNGGYLVGLTDYIFSAVSMSPAENPDFILYV
2x	77	GTDGIITYEKDRLGNIVPGTEQVFQQTVDGKDVYTTISSTLQSFMETQMNAFQEKVKGKYMTATLVSAKTGEILATTQRPTFDADTKEGLTKDFVWRDILYQSNYEPGSAMKVMTLAAAIDNNTFPGGEVFNSSELKVADVTIRDWDVNEGLTGGGMMTFSQGFAHSSNVGMTLLEQKMGDATWLDYLNRFKFGVPTRFGLTDEYAGQLPADNIVNIAQSSFGQGISVTQTQMIRAFTAIANDGVMLEPKFISAIYDPNDQTARKSQKEIVGNPVSKDAASLTRTNMVLVGTDPVYGTMYNHSTGKPTVTVPGQNVALKSGTAQIADEKNGGYLVGLTNYIFSAVSMSPAENPDFILYV
2x	78	GTDGIITYEKDRLGNIIPGTEQVSQQTVDGKDVYTTISSPLQSFMETQMDAFQEKVKGKYMTATLVSAKTGEILATTQRPTFDADTKEGITEDFVWRDILYQSNYEPGSAMKVMTLAASIDNNTFPGGEYFNSSELKIADVTIRDWDVNEGLTGGGMMTFSQGFAHSSNVGMTLLEQKMGDATWLDYLNRFKFGVPTRFGLTDEYAGQLPADNIVNIAQSSFGQGISVTQTQMIRAFTAIANDGVMLEPKFISAIYDPNDQTARKSQKEIVGNPVSKDAASLTRTNMVLVGTDPVYGTMYNHSTGKPTVTVPGQNVALKSGTAQIADEKNGGYLVGLTNYIFSAVSMSPAENPDFILYV
2x	79	GKDGIITYEKDRLGNIVPGTEQVSQQTVDGKDVYTTISSTLQSFMETQMNVFQEKVKGKYMTATLVSAKTGEILATTQRPTFDADTKEGLTKDFVWRDILYQSNYEPGSTMKVMTLAAAIDNNTFPGGEVFNSSELKVADTTIRDWDVNEGLTGGGMMTFSQGFAHSSNVGMTLLEQKMGDATWLDYLSRFKFGVPTRFGLTDEYAGQLPADNIVNIAQSSFGQGISVTQTQMIRAFTAIANDGVMLEPKFISALYDPNDQSVRKSQKEIVGNPVSKDAASLTRTNMVLVGTDPVYGTMHNHSTGKPTITVPGQNVALKSGTAQIADEKNGGYLVGTTNHIFSAVSMNPAENPDFILYV
2x	80	GTDGIITYEKDRLGNIVPGTELVSQQTVDGKDVYTTLSSPLQSFMETQMDAFLEKVKGKYMTATLVSAKTGEILATTQRPTFNADTKEGITEDFVWRDILYQSNYEPGSTMKVMTLASSIDNNTFPSGEYFNSSELKIADVTIRDWDVNDGLTTGRMMTFLQGFALSSNVGMSLLEQKMGDTTWLDYLNRFKFGVPTRFGLTDEYAGQLPADNIVNIAQSSFGQGISVTQTQMIRAFTAIANDGVMLEPKFISAIYDPNDQTARKSQKEIVGNPVSKDAASLTRTNMILVGTDPVYGTMYNHSTGKPTVTVPGQNVALKSGTAQIADEKNGGYLVGLTNYIFSAVSMNPAENPDFILYV
2x	81	GTDGIITYEKDRLGNIVPGTEQVSQRTMDGKDVYTTISSPLQSFMETQMDAFQEKVKGKYMTATLVSAKTGEILATTQRPTFDADTKEGITEDFVWRDILYQSNYEPGSTMKVMTLAAAIDNNTFPGGEVFNSSELKIADATIRDWDVNEGLTGGRMMTFSQGFAHSSNVGMTLLEQKMGDATWLDYLNRFKFGVPTRFGLTDEYAGQLPADNIVNIAQSSFGQGISVTQTQMIRAFTAIANDGVMLEPKFISAIYDPNDQTARKSQKEIVGNPVSKDAASLTRTNMVLVGTDPVYGTMYNHSTGKPTVTVPGQNVAIKSGTAQIADEKNGGYLVGLTDYIFSAVSMSPAENPDFILYV
2x	82	GKDGIITYEKDRLGNIVPGTEQVSQQTVDGKDVYTTISSTLQSFMETQMDAFQEKVKGKYMTATLVSAKTGEILATTQRPTFNADTKEGITEDFVWRDILYQSNYEPGSAFKVMTLASSIDNNTFPSGEYFNSSEFKIADATTRDWDVNAGLTTGGMMTFSQGFAHSSNVGTSLLEQKMGDATWLDYLKRFKFGVPTRFGLTDEYAGQLPADNIVSIAQSSFGQGISVTQTQMLRAFTAIANDGVMLEPKFISAIYDTNNQSVRKSQKEIVGNPVSKEAASTTRNHMILVGTDPLYGTMYNHYTGKPIITVPGQNVAVKSGTAQIADEKNGGYLVGSTNYIFSVVTMNPAENPDFILYV
2x	83	GTDGIITYEKDRLGNIVPGTEQVSQRTMDGKDVYTTISSPLQSFMEPQMDAFQEKVKGKYMTATLVSAKTGEILATTQRPTFDADTKEGITEDFVWRDILYQSNYEPGSTMKVMMLAAAIDNNTFPGGEVFNSSELKIADATIRDWDVNEGLTGGRMMTFSQGFAHSSNVGMTLLEQKMGDATWLDYLNRFKFGVPTRFGLTDEYAGQLPADNIVNIAQSSFGQGISVTQTQMIRAFTAIANDGVMLEPKFISAIYDPNDQTARKSQKEIVGNPVSKDAASLTRTNMVLVGTDPVYGTMYNHSTGKPTVTVPGQNVALKSGTAQIADEKNGGYLVGLTDYIFSAVSMSPAENPDFILYV
2x	84	GTDGIITYEKDRLGNIVPGTEQVSQRTMDGKDVYTTISSPLQSFMETQMDAFQEKVKGKYMTATLVSAKTGEILATTQRPTFDADTKEGITEDFVWRDILYQSNYEPGSTMKVMMLAAAIDNNTFPGGEVFNSSELKIADATIRDWDVNEGLTGGRMMTFSQGFAHSSNVGMTLLEQKMGDATWLDYLNRFKFGVPTRFGLTDEYAGQLPADNIVNIAQSSFGQGISVTQTQMIRAFTAIANDGVMLEPKFISAIYDPNDQTARKSQKEIVGNPVSKDAASLTRTNMVLVGTDPVYGSMYNHSTGKPTVTVPGQNVALKSGTAQIADEKNGGYLVGLTDYIFSAVSMSPAENPDFILYV
2x	85	GTDGIITYEKDRLGNIVPGTEQVSQQTVDGKDVYTTLSSPLQSFMETQMDAFLEKVKGKYMTATLVSAKTGEILATTQRPTFNADTKEGITEDFVWRDILYQSNYEPGSAMKVMTLASSIDNNTFPSGEYFNSSEFKIADATTRDWDVNEGLTTGGMMTFLQGFAHSSNVGMSLLEQKMGDATWLDYLKRFKFGVPTRFGLTDEYAGQLPADNIVSIAQSSFGQGISVTQTQMLRAFTAIANDGVMLEPKFISAIYDTNNQSVRKSQKEIVGNPVSKEAASTTRNHMILVGTDPLYGTMYNHYTGKPIITVPGQNVAVKSGTAQIADEKNGGYLVGSTNYIFSVVTMNPAENPDFILYV
2x	86	GTDGIITYEKDRLGNIVPGTEQVSQRTMDGKDVYTTISSPLQSFMETQMDAFQEKVKGKYMTATLVSAKTGEILATTQRPTFDADTKEGLTKDFVWRDILYQSNYEPGSTMKVMTLAAAIDNNTFPGGEVFNSSELKVADVTIRDWDVNEGLTGGRMMTFSQGFALSSNVGMTLLEQKMGDATWLDYLNRFKFGVPTRFGLTDEYAGQLPADNIVNIAQSSFGQGISVTQTQMIRAFTAIANDGVMLEPKFISAIYDPNDQTARKSQKEIVGNPVSKDAASLTRTNMILVGTDPVYGTMYNHSTGKPTVTVPGQNVALKSGTAQIADEKNGGYLVGLTNYIFSAVSMNPAENPDFILYV
2x	88	GTDGIITYEKDRLGNIVPGTEQVSQRTMDGKDVYTTISSPLQSFMETQMDAFQEKVKGKYMTATLVSAKTGEILATTQRPTFDADTKEGITEDFVWRDILYQSNYEPGSTMKVMMLAAAIDNNTFPGGEVFNSSELKIADATIRDWDVNEGLTGGRTMTFSQGFAHSSNVGMTLLEQKMGDTTWLDYLNRFKFGVPTRFGLTDEYAGQLPADNIVNIAQSSFGQGISVTQTQMIRAFTAIANDGVMLEPKFISAIYDPNDQTARKSQKEIVGNPVSKDAASLTRTNMVLVGTDPVYGTMYNHSTGKPTVTVPGQNVALKSGTAQIADEKNGGYLVGLTDYIFSAVSMSPAENPDFILYV
2x	89	GKDGIITYEKDRLGNIVPGTEQVSQQTVDGKDVYTTISSTLQSFMEIQMNAFQEKVKGKYMTATLVSAKTGEILATTQRPTFDADTKEGLTKDFVWRDILYQSNYEPGSTMKVMTLAAAIDNNTFPGGEVFNSSELKIADVTIRDWDVNEGLTGGRMMTFSQGFALSSNVGMTLLEQKMGDATWLDYLNRFKFGVPTRFGLTDEYAGQLPADNIVNIAQSSFGQGISVTQTQMLRAFTAIANDGVMLEPKFISAIYDTNNQSVRKSQKEIVGKPVSEDAASLTRTNMILVGTDPLYGTMYNHQTGKPIITVPGQNVAVKSGTAQIADEKNGGYLVGSTNYIFSVVTMNPAENPDFILYV
2x	91	GTDGIITYEKDRLGNIVPGTEQVSQQTVDGKDVYTTISSTLQSFMETQMNAFQEKVKGKYMTATLVSAKTGEILATTQRPTFDADTKEGLTKDFVWRDILYQSNYEPGSSMKVMTLAAAIDNNTFPGGEVFNSSELKVADTTTRDWDVNEGLTGGGMMTFSQGFAHSSNVGMTLLEQKMGDATWLDYLNRFKFGVPTRFGLTDEYAGQLPADNIVNIAQSSFGQGISVTQTQMIRAFTAIANDGVMLEPKFISAIYDPNDQTARKSQKEVVGNPVSKDAASLTRTHMVLVGTDPVYGTMYNHKTGKPTVTVPGQNVALKSGTAQIADEKNGGYLVGLTNYIFSAVSMNPAENPDFILYV
2x	92	GTDGIITYEKDRLGNIVPGTEQVSQQTVDGKDVYTTISSTLQSFMETQMNAYQEKVKGKYMTATLVSAKTGEILATTQRPTFDADTKEGLTKDFVWRDILYQSNYEPGSPMKVMTLAAAIDNNTFPGGEVFNSSELKVADVTTRDWDVNEGLTSGGMMTFSQGFAHSSNVGMSLLEQKMGDATWLDYLNRFKFGVPTRFGLTDEYAGQLPADNIVSIAQSSFGQGISVTQTQMIRAFTAIANDGVMLEPKFISAIYDPNDQTARKSQKEVVGNPVSKDAASLTRTHMVLVGTDPVYGTMYNHKTGKPTVTVPGQNVALKSGTAQIADEKNGGYLVGVTDYIFSAVSMNPAENPDFILYV
2x	93	GTDGIITYEKDRLGNIVPGTEQVSQQTVDGKDVYTTISSPLQSFMETQMDAFQEKVKGKYMTATLVSAKTGEILATTQRPTFDADTKEGITEDFVWRDILYQSNYEPGSTMKVMMLAAAIDNNTFPGGEVFNSSELKIADATIRDWDVNEGLTGGRMMTFSQGFAHSSNVGMTLLEQKMGDATWLDYLNRFKFGVPTRFGLTDEYAGQLPADNIVNIAMSAFGQGISVTQTQMLRAFTAIANDGVMLEPKFISALYDPNDQTVRKSQKEIVGNPVSKDAASQTRTHMVLVGTDPRYGTMYNHSTGKATVNVPGQNVALKSGTAEIADEKNGGYLVGSTNNIFSVVAMNPAENPDFILYV
2x	94	GKDGIITYEKDRLGNIVPGTEQVSQQTVDGKDVYTTISSTLQSFMETQMNAFQEKVKGKYMTATLVSAKTGEILATTQRPTFDADTKEGLTKDFVWRDILYQSNYEPGSTMKVMTLAAAIDNNTFPGGEVFNSSELKVADATIRDWDVNEGLTGGRMMTFSQGFALSSNVGMTLLEQKMGDATWLDYLNRFKFGVPTRFGLTDEYAGQLPADNIVNIAQSSFGQGISVTQTQMIRAFTAIANDGVMLEPKFITALYDPNDQTVRKSQKEIVGNPVSKDAASQTRTHMVLVGTDPTYGTMHNHSTGKPTVTVPGQNVALKSGTAEIADEKNGGYLVGTTNYIFSAVSMNPAENPDFILYV
2x	95	GTDGIITYEKDRLGNIVPGTEQVSQRTMDGKDVYTTISSPLQSFMETQMDAFQEKVKGKYMTATLVSAKTGEILATTQRPTFDADTKEGITEDFVWRDILYQSNYEPGSTMKVMMLAAAIDNNTFPGGEVFNSSELKIADATIRDWDVNEGLTGGRMMTFSQGFAHSSNVGMTLLEQKMGDATWLDYLNRFKFGVPTRFGLTDEYAGQLPADNIVNIAQSSFGQGISVTQTQMIRAFTAIANDGVMLEPKFISAIYDPNDQTARKSQKEIVGNPVSKDAASLTRTNMVLVGTDPVYGTMYNHSTGKPTVTVPGQNVALKSGTAQIADEKNGGYLVGVTDYIFSAVSMSPTENPDFILYV
2x	96	GTDGIITYEKDRVGNIVPGTELVSQQTVDGKDVYTTLSSPLQSFMETQMDAFLEKVKGKYMTATLVSAKTGEILATTQRPTFNADTKEGITEDFVWRDILYQSNYEPGSAFKVMTLASSIDNNTFPSGEYFNSSEFKIADATTRDWDVNAGLTTGGMMTFSQGFAHSSNVGTSLLEQKMGDATWLDYLKRFKFGVPTRFGLTDEYAGQLPADNIVSIAQSSFGQGISVTQTQMLRAFTAIANDGVMLEPKFISAIYDTNNQSVRKSQKEIVGNPVSKEAASTTRNHMILVGTDPLYGTMYNHYTGKPIITVPGQNVAVKSGTAQIADEKNGGYLVGSTNYIFSVVTMNPAENPDFILYV
2x	97	GTDGIITYEKDRLGNIVPGTEQVSQRTMDGKDVYTTISSPLQSFMETQMDAFQEKVKGKYMTATLVSAKTGEILATTQRPTFDADTKEGLTKDFVWRDILYQSNYEPGSAMKVMTLASSIDNNTFPSGEYFNSSEFKIADATTRDWDVNEGLTTGGMMTFLQGFAHSSNVGMSLLEQKMGDATWLDYLNRFKFGVPTRFGLTDEYAGQLPADNIVSIAQSSFGQGISVTQTQMLRAFTAIANDGVMLEPKFISAIYDTNNQSVRKSQKEIVGNPVSKEAASTTRNHMILVGTDPLYGTMYNHYTGKPIITVPGQNVAVKSGTAQIADEKNGGYLVGSTNYIFSAVTMNPAENPDFILYV
2x	99	GTDGIITYEKDRLGNIVPGTEQVSQRTMDGKDVYTTISSPLQSFMETQMDAFQEKVKGKYMTATLVSAKTGEILATTQRPTFDADTKEGITEDFVWRDILYQSNYEPGSTMKVMMLAAAIDNNTFPGGEYFNSSELKIADATIRDWDVNEGLTSGGTMTFSQGFAHSSNIGMTLLEQKMGDATWLDYLNRFKFGVPTRFGLTDEYTGQLPADNIVNIAMSAFGQGISVTQTQMLRAFTAIANDGVMLEPKFISALYDPNDQSVRKSQREIVGNPVSKEAASVTRDHMVMVGTDPTYGTMYNHSTGKATVNVPGQNVALKSGTAEIADEKNGGYLVGSTNNIFSVVAMNPAENPDFILYV
2x	100	GTDGIITYEKDRVGNIVPGTELVSQQTVDGKDVYTTLSSPLQSFMETQMDAFLEKVKGKYMTATLVSAKTGEILATTQRPTFNADTKEGITEDFVWRDILYQSNYEPGSGMKVMTLASSIDNNTFPSGEYFNSSEFKIADATTRDWDVNEGLTTGGMMTFLQGFAHSSNVGMSLLEQKMGDATWLDYLKRFKFGVPTRFGLTDEYAGQLPADNIVSIAQSSFGQGISVTQTQMLRAFTAIANDGVMLEPKFISAIYDTNNQSVRKSQKEIVGNPVSKEAASTTRNHMILVGTDPLYGTMYNHYTGKPIITVPGQNVAVKSGTAQIADEKNGGYLVGSTNYIFSVVTMNPAENPDFILYV
2x	101	GTDGIITYEKDRLGNIVPGTEQVSQRTMDGKDVYTTISSPLQSFMETQMDAFQEKVKGKYMTATLVSAKTGEILATTQRPTFDADTKEGITEDFVWRDILYQSNYEPGSTMKVMMLAAAIDNNTFPGGEVFNSSELKIADATIRDWDVNEGLTGGRMMTFSQGFAHSSNVGMTLLEQKMGDATWLDYLNRFKFGVPTRFGLTDEYAGQLPADNIVNIAQSSFGQGISVTQTQMIRAFTAIANDGVMLEPKFISAIYDPNDQTARKSQKEIVGNPVSKDATSLTRTNMVLVGTDPVYGTMYNHSTGKPTVTVPGQNVALKSGTAQIADEKNGGYLVGLTDYIFSAVSMSPTENPDFILYV
2x	103	GKDGIITYEKDRLGNIVPGTEQVSQQTVDGKDVYTTISSTLQSFMETQMDAFQEKVKGKYMTATLVSAKTGEILATTQRPTFDADTKEGLTKDFVWRDILYQSNYEPGSTMKVMTLASSIDNNTFPSGEYFNSSELKIADATIRDWDVNDGLTTGGMMTFLQGFAYSSNVGMSLLEQKMGDATWLDYLNRFKFGVPTRFGLTDEYSGQLPADNIVNIAMSAFGQGISVTQTQMLRAFTAIANDGVMLEPKFISALYDPNDQTVRKSQKEIVGNPVSKDAASQTRTHMVLVGTDPRYGTMYNHSTGKPTVTVPGQNVALKSGTAQIADEKNGGYLVGVTDYIFSAVSMSPAENPDFILYV
2x	104	GTDGIITYEKDRLGNIVPGTEQVSQRTMDGKDVYTTISSPLQSFMETQMDAFQEKVKGKYMTATLVSAKTGEILATTQRPTFDADTKEGITEDFVWRDILYQSNYEPGSTMKVMMLAAAIDNNTFPGGEVFNSSELKIADATIRDWDVNEGLTGGRMMTFSQGFAHSSNVGMTLLEQKMGDATWLDYLNRFKFGVPTRFGLADEYTGQLPADNIVNIAMSSFGQGISVTQTQMLRAFTAIANDGVMLEPKFISALYDPNDQSVRKSQKEIVGNPVSKAAASSTRDHMVMVGTDPVYGTMYNHSTGKPNVNVPGQNVALKSGTAEIADEKNGGYLTGETNNIFSVVSMHPAENPDFILYV
2x	109	GKDGIITYEKDRLGNIVPGTEQVSQQTVDGKDVYTTLSSPLQSFMETQMDAFQEKLKGKYMTATLVSAKTGEILATTQRPTFNADTKEGITEDFVWRDILYQSNYEPGSAMKVMTLASSIDNNTFPSGEYFNSSEFKIADATTRDWDVNAGLTTGGMMTFLQGFAHSSNVGMSLLEQKMGDATWLDYLKRFKFGVPTRFGLTDEYAGQLPADNIVSIAQSSFGQGISVTQTQMLRAFTAIANDGVMLEPKFISAIYDTNNQSVRKSQKEIVGNPVSKEAASTTRNHMILVGTDPLYGTMYNHYTGKPIITVPGQNVAVKSGTAQIADEKNGGYLVGSTNYIFSAVTMNPAENPDFILYV
2x	111	GTDGIITYEKDRLGNIVPGTEQASQHTVDGKDVYTTLSSPLQSFMETQMDAFQEKVKGKYMTATLVSAKTGEILATTQRPTFNADTKDGITKDFVWRDILYQSNYEPGSAMKVMTLASAIDNNTFPGGEYFNSSELKIADATIRDWDVNDGLTTGGMMTFSQGFAHSSNVGMSLLEQKMGDATWLDYLNRFKFGVPTRFGLTDEYTGQLPADNIVNIAMSAFGQGISVTQTQMLRAFTAIANDGVMLEPKFISALYDPNDQSVRKSQKEIVGNPVSKAAASSTREHMVMVGTDPVYGTMYNHSTGKPNVNVPGQNVALKSGTAQIADEKNGGYLTGETNYIFSVVSMHPAENPDFILYV
2x	112	GKDGIITYEKDRLGNIVPGTEQVSQQTVDGKDVYTTLSSPLQSFMETQMDAFLEKVKGKYMTATLVSAKTGEILATTQRPTFNADTKEGITEDFVWRDILYQSNYEPGSAMKVMTLASSIDNNTFPSGEYFNSSEFKIADATTRDWDVNEGLTTGGMMTFLQGFAHSSNVGMSLLEQKMGDATWLDYLKRFKFGVPTRFGLTDEYAGQLPADNIVSIAQSSFGQGISVTQTQMLRAFTAIANDGVMLEPKFISAIYDTNNQSVRKSQKEIVGNPVSKEAASTTRNHMILVGTDPLYGTMYNHYTGKPIITVPGQNVAVKSGTAQIADEKNGGYLVGSTNYIFSVVTMNPAENPDFILYV
2x	113	GTDGIITYEKDRVGNIVPGTELVSQQTVDGKDVYTTLSSPLQSFMETQMDAFLQKVKGKYMTATLVSAKTGEILATTQRPTFNADTKEGITEDFVWRDILYQSNYEPGSAFKVMMLASSIDNNTFPSGEYFNSSEFKIADATTRDWDVNAGLTTGGMMTFLQGFAHSSNVGTSLLEQKMGDATWLDYLKRFKFGVPTRFGLTDEYAGQLPADNIVSIAQSSFGQGISVTQTQMLRAFTAIANDGVMLEPKFISAIYDTNNQSVRKSQKEIVGNPVSKEAASTTRNHMILVGTDPLYGTMYNHYTGKPIITVPGQNVAVKSGTAQIADEKNGGYLVGSTNYIFSVVTMNPAENPDFILYV
2x	114	GTDGIITYEKDRLGNIVPGTEQVSQRTMDGKDVYTTISSPLQSFMETQMDAFQEKVKGKYMTATLVSAKTGEILATTQRPTFDADTKEGITEDFVWRDILYQSNYEPGSAMKVMTLASSIDNNTFPSGEYFNSSEFKIADATTRDWDVNEGLTTGGMMTFLQGFAHSSNVGMSLLEQKMGDATWLDYLKRFKFGVPTRFGLTDEYAGQLPADNIVSIAQSSFGQGISVTQTQMLRAFTAIANDGVMLEPKFISAIYDTNNQSVRKSQKEIVGNPVSKEAASTTRNHMILVGTDPLYGTMYNHYTGKPIITVPGQNVAVKSGTAQIADEKNGGYLVGSTNYIFSAVTMNPAENPDFILYV
2x	115	GKDGIITYEKDRVGNIVPGTELVSQQTVDGKDVYTTLSSPLQSFMETQMDAFLEKVKGKYMTATLVSAKTGEILATTQRPTFNADTKEGITEDFVWRDILYQSNYEPGSAFKVMMLASSIDNNTFPSGEYFNSSEFKIADATTRDWDVNAGLTTGGMMTFLQGFAHSSNVGTSLLEQKMGDATWLDYLKRFKFGVPTRFGLTDEYAGQLPADNIVSIAQSSFGQGISVTQTQMLRAFTAIANDGVMLEPKFISAIYDTNNQSVRKSQKEIVGNPVSKEAASTTRNHMILVGTDPLYGTMYNHYTGKPIITVPGQNVAVKSGTAQIADEKNGGYLVGSTNYIFSVVTMNPAENPDFILYV
2x	116	GTDGIITYEKDRLGNIVPGTEQVSQQTVDGKDVYTTISSPLQSFMETQMDAFQEKVKGKYMTATLVSAKTGEILATTQRPTFDADTKEGITEDFVWRDILYQSNYEPGSPMKVMMLAAAIDNNTFPGGEVFNSSELKIADVTIRDWDVNEGLTGGRMMTFSQGFAHSSNVGMTLLEQKMGDATWLDYLNRFKFGVPTRFGLTDEYAGQLPADNIVNIAQSSFGQGISVTQTQMIRAFTAIANDGVMLEPKFISAIYDPNDQTARKSQKEIVGNPVSKDAASLTRTNMVLVGTDPVYGTMYNHSTGKPTVTVPGQNVALKSGTAQIADEKNGGYLVGLTNYIFSAVSMNPAENPDFILYV
2x	117	GTDGIITYEKDRLGNIVPGTEQVSQQTVDGKDVYTTISSPLQSFMETQMDAFQEKVKGKYMTATLVSAKTGEILATTQRPTFDADTKEGITEDFVWRDILYQSNYEPGSSMKVMTLAAAIDNNTFPGGEVFNSSELKVADTTTRDWDVNEGLTGGGMMTFSQGFAHSSNVGMTLLEQKMGDATWLDYLNRFKFGVPTRFGLTDEYAGQLPADNIVNIAQSSFGQGISVTQTQMIRAFTAIANDGVMLEPKFISAIYDPNDQTARKSQKEVVGNPVSKDAASLTRTHMVLVGTDPVYGTMYNHKTGKPTVTVPGQNVALKSGTAQIADEKNGGYLVGLTNYIFSAVSMNPAENPDFILYV
2x	118	GTDGIITYEKDRVGNIVPGTELVSQQTVDGKDVYTTLSSPLQSFMETQMDAFLEKVKGKYMTATLVSAKTGEILATTQRPTFNADTKEGITEDFVWRNILYQSNYEPGSAMKVMTLASSIDNNTFPSGEYFNSSEFKIADATTRDWDVNEGLTTGGMMTFLQGFAHSSNVGMSLLEQKMGDATWLDYLKRFKFGVPTRFGLTDEYAGQLPADNIVSIAQSSFGQGISVTQTQMLRAFTAIANDGVMLEPKFISAIYDTNNQSVRKSQKEIVGKPVSEDTASLTRTNMILVGTDPLYGTMYNHYTGKPIITVPGQNVAVKSGTAQIADEKNGGYLVGSTNYIFSAVTMNPAENPDFILYV
2x	119	GTDGIITYEKDRLGNIVPGTEQVSQRTMDGKDVYTTISSPLQSFMETQMDAFQEKVKGKYMTATLVSAKTGEILATTQRPTFDADTKEGITEDFVWRDILYQSNYEPGSTMKVMMLAAAIDNNTFPGGEVFNSSELKIVDATIRDWDVNEGLTGGRMMTFSQGFAHSSNVGMTLLEQKMGDATWLDYLNRFKFGVPTRFGLTDEYAGQLPADNIVNIAQSSFGQGISVTQTQMIRAFTAIANDGVMLEPKFISAIYDPNDQTARKSQKEIVGNPVSKDAASLTRTNMVLVGTDPVYGTMYNHSTGKPTVTVPGQNVALKSGTAQIADEKNGGYLVGVTDYIFSAVSMSPAENPDFILYV
2x	120	GTDGIITYEKDRLGNIVPGTEQVSQRTMDGKDVYTTISSPLQSFMETQMDAFQEKVKRKYMTATLVSAKTGEILATTQRPTFDADTKEGITEDFVWRDILYQSNYEPGSTMKVMMLAAAIDNNTFPGGEVFNSSELKIADATIRDWDVNEGLTGGRMMTFSQGFAHSSNVGMTLLEQKMGDATWLDYLNRFKFGVPTRFGLTDEYAGQLPADNIVNIAQSSFGQGISVTQTQMIRAFTAIANDGVMLEPKFISAIYDPNDQTARKSQKEIVGNPVSKDAASLTRTNMVLVGTDPVYGTMYNHSTGKPTVTVPGQNVALKSGTAQIADEKNGGYLVGLTDYIFSAVSMSPAENPDFILYV
2x	124	GTDGIITYEKDRLGNIVPGTEQVSQRTMDGKDVYTTISSPLQSFMETQMDAFQEKVKGKYMTATLVSAKTGEILATTQRPTFDADTKEGITEDFVWRDILYQSNYEPGSTMKVMMLAAAIDNNTFPGGEVFNSSELKIADATIRDWDVNEGLTGGRMMTFSQGFAHSSNVGMTLLEQKMGDATWLDYLNRFKFGVPTRFGLTDEYAGQLPADNIVNIAQSSFGQGISVTQTQMIRAFTAIANDGVMLEPKFISAIYDPNVQTARKSQKEIVGNPVSKDAASLTRTNMVLVGTDPVYGTMYNHSTGKPTVTVPGQNVALKSGTAQIADEKNGGYLVGVTDYIFSAVSMSPAENPDFILYV
2x	127	GTDGIITYEKDRVGNIVPGTELVSQQTVDGKDVYTTLSSPLQSFMETQMDAFLEKVKGKYMTATLVSAKTGEILATTQRPTFNADTKEGITEDFVWRDILYQSNYEPGSAMKVMTLASSIDNNTFPSGEYFNSSEFKIADATIRDWDVNEGLTTGGMMTFLQGFAHSSNVGMSLLEQKMGDATWLDYLKRFKFGVPTRFGLTDEYAGQLPADNIVSIAQSSFGQGISVTQTQMLRAFTAIANDGVMLEPKFISAIYDTNNQSVRKSQKEIVGKPVSEDTASLTRTNMILVGTDPLYGTMYNHYTGKPIITVPGQNVAVKSGTAQIADEKNGGYLVGSTNYIFSAVTMNPAENPDFILYV
2x	128	GTDGIITYEKDRLGNIVPGTEQVSQRTMDGKDVYTTISSPLQSFMETQMDAFQEKVKGKYMTATLVSAKTGEILATTQRPTFDADTKEGITEDFVWRDILYQSNYEPGSTMKVMMLAAAIDNNTFSGGEVFNSSELKIADATIRDWDVNEGLTGGRMMTFSQGFAHSSNVGMTLLEQKMGDATWLDYLNRFKFGVPTRFGLTDEYAGQLPADNIVNIAQSSFGQGISVTQTQMIRAFTAIANDGVMLEPKFISAIYDPNDQTARKSQKEIVGNPVSKDAASLTRTNMVLVGTDPVYGTMYNHSTGKPTVTVPGQNVALKSGTAQIADEKNGGYLVGLTDYIFSAVSMSPAENPDFILYV
2x	129	GTDGIITYEKDRLGNIVPGTEQVSQQTVDGKDVYTTISSPLQSFMETQMDAFQEKVKGKYMTATLVSAKTGEILATTQRPTFDADTKEGITEDFVWRDILYQSNYEPGSTMKVMMLAAAIDNNTFPGGEVFNSSELKIADATIRDWDVNEGLTGGRMMTFSQGFAHSSNVGMTLLEQKMGDATWLDYLNRFKFGVPTRFGLTDEYAGQLPADNIVNIAMSAFGQGISVTQTQMLRAFTAIANDGVMLEPKFISALYDPNDQSVRKSQKEVVGNPVSKDAASLTRTHMVLVGTDPVYGTMYNHKTGKPTVTVPGQNVALKSGTAEIADEKNGGYLVGSTNNIFSVVAMNPAENPDFILYV
2x	132	GTDGIITYEKDRLGNIVPGTEQVSQRTMDGKDVYTTISSPLQSFMETQMDAFQEKVKGKYMTATLVSAKTGEILATTQRPTFDADTKEGITEDFVWRDILYQSNYEPGSTMKVMMLAAAIDNNTFPGGEVFNSSELKIADATIRDWDVNEGLTGGGMMTFSQGFAHSSNVGMTLLEQKMGDATWLDYLNRFKFGVPTRFGLTDEYAGQLPADNIVNIAQSSFGQGISVTQTQMIRAFTAIANDGVMLEPKFISAIYDPNDQTARKSQKEIVGNPVSKDAASLTRTNMVLVGTDPVYGTMYNHSTGKPTVTVPGQNVALKSGTAQIADEKNGGYLVGLTDYIFSAVSMSPAENPDFILYV
2x	134	GTDGIITYEKDRLGNIVPGTEQVSQRTMDGKDVYTTISSPLQSFMETQMDAFQEKVKGKYMTATLVSAKTGEILATTQRPTFDADTKEGITEDFVWRDILYQSNYEPGSTMKVMMLAAAIDNNTFPGGEVFNSSELRIADATIRDWDVNEGLTGGRTMTFSQGFVHSSNVGMTLLEQKMGDATWLDYLNRFKFGVPTRFGLTDEYAGQLPADNIVNIAQSSFGQGISVTQTQMIRAFTAIANDGVMLEPKFISAIYDPNDQTARKSQKEIVGNPVSKDAASLTRTNMVLVGTDPVYGTMYNHSTGKPTVTVPGQNVALKSGTAQIADEKNGGYLVGLTDYIFSAVSMSPAENPDFILYV
2x	136	GTDGIITYEKDRLGNIVPGTEQVSQRTMDGKDVYTTISSPLQSFMETQMDAFQEKVKGKYMTATLVSAKTGEILATTQRPTFDADTKEGITEDFVWRDILYQSNYEPGSAMKVMMLAAAIDNNTFPGGEVFNSSELKIADATIRDWDVNEGLTGGRMMTFSQGFAHSSNVGMTLLEQKMGDATWLDYLNRFKFGVPTRFGLTDEYAGQLPADNIVNIAQSSFGQGISVTQTQMIRAFTAIANDGVMLEPKFISAIYDPNDQTARKSQKEIVGNPVSKDAASLTRTNMVLVGTDPVYGTMYNHSTGKPTVTVPGQNVALKSGTAQIADEKNGGYLVGLTDYIFSAVSMSPAENPDFILYV
2x	137	GTDGIITYEKDRLGNIVPGTEQVSQRTMDGKDVYTTISSPLQSFMETQMDAFQEKVKGKYMTATLVSAKTGEILATTQRPTFDADTKEGITEDFVWRDILYQSNYEPGSTMKVMMLAAAIDNNTFPGGEVFNSSELKIADATIRDWDVNEGLTGGRMMTFSQGFAHSSNVGMTLLEQKMGDATWLDYLNRFKFGVPTRFGLTDEYAGQLPADNIVNIAQSSFGQGISVTQTQMIRAFTAIANDGVMLEPKFISAIYDPNDQTARKSQKEIVGNPVSKDAASLTRTNMVLVGTDPVYGTMYNHSTGKPTVTVPGQNVALKSGAAQIADEKNGGYLVGLTDYIFSAVSMSPAENPDFILYV
2x	139	GTDGIITYEKDRLGNIVPGTEQVSQRTMDGKDVYTTISSPLQSFMETQMDAFQEKVKGKYMTATLVSAKTGEILATTQRPTFDADTKEGITKDFVWRDILYQSNYEPGSTMKVMMLAAAIDNNTFPGGEVFNSSELKIADATIRDWDVNEGLTGGGMMTFSQGFAHSSNVGMTLLEQKMGDATWLDYLNRFKFGVPTRFGLTDEYAGQLPADNIVNIAQSSFGQGISVTQTQMIRAFTAIANDGVMLEPKFISAIYDPNDQTARKSQKEVVGNPVSKDAASLTRTNMILVGTDPVYGTMYNHSTGKPTVNVPGQNVALKSGTAEIADEKNGGYLVGSTNNIFSVVAMNPAEDPDFILYV
